# Supplementary material for: Comprehensive integrated NGS-based surveillance and contact-network modeling unravels transmission dynamics of vancomycin-resistant enterococci in a high-risk population within a tertiary care hospital
Source: PLoS One. 2020 Jun 24;15(6):e0235160. doi: 10.1371/journal.pone.0235160 (PMC7314025; doi:10.1371/journal.pone.0235160)
Supplement: S1 Table — This table contains the supporting information about SNP-distances of 111 isolates of the entire study collection from SNP-based read-alignment and variant-calling approach against reference genome E. faecium 64/3 (NZ_CP012522.1). (XLSX) [file pone.0235160.s001.xlsx]

## Sheet: Tabelle1
Table S1: SNP-distances of 111 isolates from SNP-based mapping approach against reference genome (NZ_CP012522.1).
	NZ_CP012522.1	UW13690	UW13691	UW13692	UW13693	UW13694	UW13695	UW13696	UW13697	UW13698	UW13699	UW13700	UW13701	UW13702	UW13703	UW13704	UW13705	UW13706	UW13707	UW13708	UW13709	UW13710	UW13711	UW13712	UW13713	UW13714	UW13715	UW13716	UW13717	UW13718	UW13719	UW13720	UW13721	UW13722	UW13723	UW13724	UW13725	UW13726	UW13727	UW13728	UW13729	UW13730	UW13731	UW13732	UW13733	UW13734	UW13735	UW13736	UW13737
NZ_CP012522.1		332	329	328	328	335	328	335	328	332	332	524	332	336	332	337	332	349	332	337	336	332	333	351	326	335	337	336	332	370	332	332	332	332	341	333	332	333	335	333	333	333	333	333	332	333	321	338	332
UW13690	332		171	98	96	313	170	149	96	0	0	756	0	150	0	151	0	187	0	151	150	0	1	189	96	123	172	150	0	254	0	0	0	0	129	1	0	1	149	1	1	1	1	1	0	1	83	258	0
UW13691	329	171		115	127	282	1	246	127	171	171	761	171	247	171	248	171	254	171	248	247	171	172	248	113	198	214	247	171	281	171	171	171	171	138	172	171	172	246	172	172	172	172	172	171	172	146	245	171
UW13692	328	98	115		46	269	114	211	46	98	98	752	98	212	98	213	98	249	98	213	212	98	99	247	6	153	137	212	98	284	98	98	98	98	61	99	98	99	211	99	99	99	99	99	98	99	57	242	98
UW13693	328	96	127	46		271	126	193	0	96	96	754	96	194	96	193	96	231	96	193	194	96	95	227	44	169	137	192	96	274	96	96	96	96	77	97	96	97	193	97	97	97	97	97	96	97	55	240	96
UW13694	335	313	282	269	271		281	280	271	313	313	753	313	281	313	282	313	280	313	282	281	313	314	270	269	294	259	281	313	369	313	313	313	313	282	314	313	314	280	314	314	314	314	314	313	314	268	247	313
UW13695	328	170	1	114	126	281		245	126	170	170	760	170	246	170	247	170	255	170	247	246	170	171	249	112	197	215	246	170	280	170	170	170	170	139	171	170	171	245	171	171	171	171	171	170	171	145	246	170
UW13696	335	149	246	211	193	280	245		193	149	149	765	149	1	149	2	149	96	149	2	1	149	150	142	209	106	215	1	149	303	149	149	149	149	188	150	149	150	0	150	150	150	150	150	149	150	172	223	149
UW13697	328	96	127	46	0	271	126	193		96	96	754	96	194	96	193	96	231	96	193	194	96	95	227	44	169	137	192	96	274	96	96	96	96	77	97	96	97	193	97	97	97	97	97	96	97	55	240	96
UW13698	332	0	171	98	96	313	170	149	96		0	756	0	150	0	151	0	187	0	151	150	0	1	189	96	123	172	150	0	254	0	0	0	0	129	1	0	1	149	1	1	1	1	1	0	1	83	258	0
UW13699	332	0	171	98	96	313	170	149	96	0		756	0	150	0	151	0	187	0	151	150	0	1	189	96	123	172	150	0	254	0	0	0	0	129	1	0	1	149	1	1	1	1	1	0	1	83	258	0
UW13700	524	756	761	752	754	753	760	765	754	756	756		756	766	756	767	756	793	756	767	766	756	757	795	752	761	761	766	756	802	756	756	756	756	757	757	756	757	765	757	757	757	757	757	756	757	745	782	756
UW13701	332	0	171	98	96	313	170	149	96	0	0	756		150	0	151	0	187	0	151	150	0	1	189	96	123	172	150	0	254	0	0	0	0	129	1	0	1	149	1	1	1	1	1	0	1	83	258	0
UW13702	336	150	247	212	194	281	246	1	194	150	150	766	150		150	1	150	97	150	1	2	150	151	143	210	107	216	2	150	304	150	150	150	150	189	151	150	151	1	151	151	151	151	151	150	151	173	224	150
UW13703	332	0	171	98	96	313	170	149	96	0	0	756	0	150		151	0	187	0	151	150	0	1	189	96	123	172	150	0	254	0	0	0	0	129	1	0	1	149	1	1	1	1	1	0	1	83	258	0
UW13704	337	151	248	213	193	282	247	2	193	151	151	767	151	1	151		151	98	151	0	3	151	150	144	211	106	217	1	151	303	151	151	151	151	188	152	151	152	2	152	152	152	152	152	151	152	172	225	151
UW13705	332	0	171	98	96	313	170	149	96	0	0	756	0	150	0	151		187	0	151	150	0	1	189	96	123	172	150	0	254	0	0	0	0	129	1	0	1	149	1	1	1	1	1	0	1	83	258	0
UW13706	349	187	254	249	231	280	255	96	231	187	187	793	187	97	187	98	187		187	98	97	187	188	60	247	172	227	97	187	315	187	187	187	187	256	188	187	188	96	188	188	188	188	188	187	188	214	141	187
UW13707	332	0	171	98	96	313	170	149	96	0	0	756	0	150	0	151	0	187		151	150	0	1	189	96	123	172	150	0	254	0	0	0	0	129	1	0	1	149	1	1	1	1	1	0	1	83	258	0
UW13708	337	151	248	213	193	282	247	2	193	151	151	767	151	1	151	0	151	98	151		3	151	150	144	211	106	217	1	151	303	151	151	151	151	188	152	151	152	2	152	152	152	152	152	151	152	172	225	151
UW13709	336	150	247	212	194	281	246	1	194	150	150	766	150	2	150	3	150	97	150	3		150	151	143	210	107	216	2	150	304	150	150	150	150	189	151	150	151	1	151	151	151	151	151	150	151	173	224	150
UW13710	332	0	171	98	96	313	170	149	96	0	0	756	0	150	0	151	0	187	0	151	150		1	189	96	123	172	150	0	254	0	0	0	0	129	1	0	1	149	1	1	1	1	1	0	1	83	258	0
UW13711	333	1	172	99	95	314	171	150	95	1	1	757	1	151	1	150	1	188	1	150	151	1		190	97	122	173	149	1	253	1	1	1	1	128	2	1	2	150	2	2	2	2	2	1	2	82	259	1
UW13712	351	189	248	247	227	270	249	142	227	189	189	795	189	143	189	144	189	60	189	144	143	189	190		245	194	228	143	189	305	189	189	189	189	254	190	189	190	142	190	190	190	190	190	189	190	210	91	189
UW13713	326	96	113	6	44	269	112	209	44	96	96	752	96	210	96	211	96	247	96	211	210	96	97	245		151	135	210	96	284	96	96	96	96	59	97	96	97	209	97	97	97	97	97	96	97	57	242	96
UW13714	335	123	198	153	169	294	197	106	169	123	123	761	123	107	123	106	123	172	123	106	107	123	122	194	151		197	105	123	281	123	123	123	123	138	124	123	124	106	124	124	124	124	124	123	124	146	239	123
UW13715	337	172	214	137	137	259	215	215	137	172	172	761	172	216	172	217	172	227	172	217	216	172	173	228	135	197		216	172	271	172	172	172	172	142	173	172	173	215	173	173	173	173	173	172	173	129	221	172
UW13716	336	150	247	212	192	281	246	1	192	150	150	766	150	2	150	1	150	97	150	1	2	150	149	143	210	105	216		150	302	150	150	150	150	187	151	150	151	1	151	151	151	151	151	150	151	171	224	150
UW13717	332	0	171	98	96	313	170	149	96	0	0	756	0	150	0	151	0	187	0	151	150	0	1	189	96	123	172	150		254	0	0	0	0	129	1	0	1	149	1	1	1	1	1	0	1	83	258	0
UW13718	370	254	281	284	274	369	280	303	274	254	254	802	254	304	254	303	254	315	254	303	304	254	253	305	284	281	271	302	254		254	254	254	254	295	255	254	255	303	255	255	255	255	255	254	255	263	336	254
UW13719	332	0	171	98	96	313	170	149	96	0	0	756	0	150	0	151	0	187	0	151	150	0	1	189	96	123	172	150	0	254		0	0	0	129	1	0	1	149	1	1	1	1	1	0	1	83	258	0
UW13720	332	0	171	98	96	313	170	149	96	0	0	756	0	150	0	151	0	187	0	151	150	0	1	189	96	123	172	150	0	254	0		0	0	129	1	0	1	149	1	1	1	1	1	0	1	83	258	0
UW13721	332	0	171	98	96	313	170	149	96	0	0	756	0	150	0	151	0	187	0	151	150	0	1	189	96	123	172	150	0	254	0	0		0	129	1	0	1	149	1	1	1	1	1	0	1	83	258	0
UW13722	332	0	171	98	96	313	170	149	96	0	0	756	0	150	0	151	0	187	0	151	150	0	1	189	96	123	172	150	0	254	0	0	0		129	1	0	1	149	1	1	1	1	1	0	1	83	258	0
UW13723	341	129	138	61	77	282	139	188	77	129	129	757	129	189	129	188	129	256	129	188	189	129	128	254	59	138	142	187	129	295	129	129	129	129		130	129	130	188	130	130	130	130	130	129	130	86	253	129
UW13724	333	1	172	99	97	314	171	150	97	1	1	757	1	151	1	152	1	188	1	152	151	1	2	190	97	124	173	151	1	255	1	1	1	1	130		1	2	150	2	2	2	2	2	1	2	84	259	1
UW13725	332	0	171	98	96	313	170	149	96	0	0	756	0	150	0	151	0	187	0	151	150	0	1	189	96	123	172	150	0	254	0	0	0	0	129	1		1	149	1	1	1	1	1	0	1	83	258	0
UW13726	333	1	172	99	97	314	171	150	97	1	1	757	1	151	1	152	1	188	1	152	151	1	2	190	97	124	173	151	1	255	1	1	1	1	130	2	1		150	0	0	0	0	0	1	0	84	259	1
UW13727	335	149	246	211	193	280	245	0	193	149	149	765	149	1	149	2	149	96	149	2	1	149	150	142	209	106	215	1	149	303	149	149	149	149	188	150	149	150		150	150	150	150	150	149	150	172	223	149
UW13728	333	1	172	99	97	314	171	150	97	1	1	757	1	151	1	152	1	188	1	152	151	1	2	190	97	124	173	151	1	255	1	1	1	1	130	2	1	0	150		0	0	0	0	1	0	84	259	1
UW13729	333	1	172	99	97	314	171	150	97	1	1	757	1	151	1	152	1	188	1	152	151	1	2	190	97	124	173	151	1	255	1	1	1	1	130	2	1	0	150	0		0	0	0	1	0	84	259	1
UW13730	333	1	172	99	97	314	171	150	97	1	1	757	1	151	1	152	1	188	1	152	151	1	2	190	97	124	173	151	1	255	1	1	1	1	130	2	1	0	150	0	0		0	0	1	0	84	259	1
UW13731	333	1	172	99	97	314	171	150	97	1	1	757	1	151	1	152	1	188	1	152	151	1	2	190	97	124	173	151	1	255	1	1	1	1	130	2	1	0	150	0	0	0		0	1	0	84	259	1
UW13732	333	1	172	99	97	314	171	150	97	1	1	757	1	151	1	152	1	188	1	152	151	1	2	190	97	124	173	151	1	255	1	1	1	1	130	2	1	0	150	0	0	0	0		1	0	84	259	1
UW13733	332	0	171	98	96	313	170	149	96	0	0	756	0	150	0	151	0	187	0	151	150	0	1	189	96	123	172	150	0	254	0	0	0	0	129	1	0	1	149	1	1	1	1	1		1	83	258	0
UW13734	333	1	172	99	97	314	171	150	97	1	1	757	1	151	1	152	1	188	1	152	151	1	2	190	97	124	173	151	1	255	1	1	1	1	130	2	1	0	150	0	0	0	0	0	1		84	259	1
UW13735	321	83	146	57	55	268	145	172	55	83	83	745	83	173	83	172	83	214	83	172	173	83	82	210	57	146	129	171	83	263	83	83	83	83	86	84	83	84	172	84	84	84	84	84	83	84		231	83
UW13736	338	258	245	242	240	247	246	223	240	258	258	782	258	224	258	225	258	141	258	225	224	258	259	91	242	239	221	224	258	336	258	258	258	258	253	259	258	259	223	259	259	259	259	259	258	259	231		258
UW13737	332	0	171	98	96	313	170	149	96	0	0	756	0	150	0	151	0	187	0	151	150	0	1	189	96	123	172	150	0	254	0	0	0	0	129	1	0	1	149	1	1	1	1	1	0	1	83	258
UW13738	333	1	172	99	97	314	171	150	97	1	1	757	1	151	1	152	1	188	1	152	151	1	2	190	97	124	173	151	1	255	1	1	1	1	130	2	1	0	150	0	0	0	0	0	1	0	84	259	1
UW13739	332	0	171	98	96	313	170	149	96	0	0	756	0	150	0	151	0	187	0	151	150	0	1	189	96	123	172	150	0	254	0	0	0	0	129	1	0	1	149	1	1	1	1	1	0	1	83	258	0
UW13740	346	158	257	222	204	291	256	19	204	158	158	776	158	20	158	21	158	113	158	21	20	158	159	151	220	117	226	20	158	314	158	158	158	158	199	159	158	159	19	159	159	159	159	159	158	159	183	234	158
UW13741	334	6	167	102	100	309	166	149	100	6	6	758	6	150	6	151	6	187	6	151	150	6	7	185	100	123	176	150	6	254	6	6	6	6	133	7	6	7	149	7	7	7	7	7	6	7	87	254	6
UW13742	334	6	167	102	100	309	166	149	100	6	6	758	6	150	6	151	6	187	6	151	150	6	7	185	100	123	176	150	6	254	6	6	6	6	133	7	6	7	149	7	7	7	7	7	6	7	87	254	6
UW13744	352	170	215	134	134	291	214	227	134	170	170	757	170	228	170	229	170	273	170	229	228	170	171	277	132	205	185	228	170	336	170	170	170	170	151	171	170	171	227	171	171	171	171	171	170	171	141	286	170
UW13745	331	1	170	99	97	312	169	148	97	1	1	755	1	149	1	150	1	186	1	150	149	1	2	188	97	122	173	149	1	253	1	1	1	1	130	2	1	2	148	2	2	2	2	2	1	2	84	257	1
UW13746	330	2	169	96	94	311	168	147	94	2	2	754	2	148	2	149	2	185	2	149	148	2	3	187	94	121	170	148	2	252	2	2	2	2	127	3	2	3	147	3	3	3	3	3	2	3	81	256	2
UW13747	332	0	171	98	96	313	170	149	96	0	0	756	0	150	0	151	0	187	0	151	150	0	1	189	96	123	172	150	0	254	0	0	0	0	129	1	0	1	149	1	1	1	1	1	0	1	83	258	0
UW13748	332	0	171	98	96	313	170	149	96	0	0	756	0	150	0	151	0	187	0	151	150	0	1	189	96	123	172	150	0	254	0	0	0	0	129	1	0	1	149	1	1	1	1	1	0	1	83	258	0
UW13749	332	0	171	98	96	313	170	149	96	0	0	756	0	150	0	151	0	187	0	151	150	0	1	189	96	123	172	150	0	254	0	0	0	0	129	1	0	1	149	1	1	1	1	1	0	1	83	258	0
UW13750	341	155	252	217	199	286	251	6	199	155	155	771	155	7	155	8	155	102	155	8	7	155	156	148	215	112	221	7	155	309	155	155	155	155	194	156	155	156	6	156	156	156	156	156	155	156	178	229	155
UW13751	320	92	115	28	34	263	114	199	34	92	92	746	92	200	92	199	92	237	92	199	200	92	91	235	26	149	125	198	92	272	92	92	92	92	57	93	92	93	199	93	93	93	93	93	92	93	45	232	92
UW13752	332	0	171	98	96	313	170	149	96	0	0	756	0	150	0	151	0	187	0	151	150	0	1	189	96	123	172	150	0	254	0	0	0	0	129	1	0	1	149	1	1	1	1	1	0	1	83	258	0
UW13753	332	0	171	98	96	313	170	149	96	0	0	756	0	150	0	151	0	187	0	151	150	0	1	189	96	123	172	150	0	254	0	0	0	0	129	1	0	1	149	1	1	1	1	1	0	1	83	258	0
UW13754	342	152	249	214	194	301	248	41	194	152	152	772	152	42	152	43	152	135	152	43	42	152	153	161	212	105	230	42	152	308	152	152	152	152	191	153	152	153	41	153	153	153	153	153	152	153	173	242	152
UW13755	332	0	171	98	96	313	170	149	96	0	0	756	0	150	0	151	0	187	0	151	150	0	1	189	96	123	172	150	0	254	0	0	0	0	129	1	0	1	149	1	1	1	1	1	0	1	83	258	0
UW13756	332	0	171	98	96	313	170	149	96	0	0	756	0	150	0	151	0	187	0	151	150	0	1	189	96	123	172	150	0	254	0	0	0	0	129	1	0	1	149	1	1	1	1	1	0	1	83	258	0
UW13757	332	0	171	98	96	313	170	149	96	0	0	756	0	150	0	151	0	187	0	151	150	0	1	189	96	123	172	150	0	254	0	0	0	0	129	1	0	1	149	1	1	1	1	1	0	1	83	258	0
UW13758	333	1	172	99	97	314	171	150	97	1	1	757	1	151	1	152	1	188	1	152	151	1	2	190	97	124	173	151	1	255	1	1	1	1	130	2	1	0	150	0	0	0	0	0	1	0	84	259	1
UW13759	345	155	252	217	197	304	251	44	197	155	155	775	155	45	155	46	155	138	155	46	45	155	156	164	215	108	233	45	155	311	155	155	155	155	194	156	155	156	44	156	156	156	156	156	155	156	176	245	155
UW13760	320	92	115	28	34	263	114	199	34	92	92	746	92	200	92	199	92	237	92	199	200	92	91	235	26	149	125	198	92	272	92	92	92	92	57	93	92	93	199	93	93	93	93	93	92	93	45	232	92
UW13761	332	0	171	98	96	313	170	149	96	0	0	756	0	150	0	151	0	187	0	151	150	0	1	189	96	123	172	150	0	254	0	0	0	0	129	1	0	1	149	1	1	1	1	1	0	1	83	258	0
UW13762	332	0	171	98	96	313	170	149	96	0	0	756	0	150	0	151	0	187	0	151	150	0	1	189	96	123	172	150	0	254	0	0	0	0	129	1	0	1	149	1	1	1	1	1	0	1	83	258	0
UW13763	389	205	288	249	245	364	289	182	245	205	205	793	205	183	205	184	205	248	205	184	183	205	206	266	247	148	263	183	205	345	205	205	205	205	230	206	205	206	182	206	206	206	206	206	205	206	230	311	205
UW13764	327	253	306	255	245	276	305	254	245	253	253	761	253	255	253	254	253	240	253	254	255	253	252	236	253	274	256	253	253	365	253	253	253	253	258	254	253	254	254	254	254	254	254	254	253	254	232	243	253
UW13765	332	0	171	98	96	313	170	149	96	0	0	756	0	150	0	151	0	187	0	151	150	0	1	189	96	123	172	150	0	254	0	0	0	0	129	1	0	1	149	1	1	1	1	1	0	1	83	258	0
UW13766	333	1	172	99	97	314	171	150	97	1	1	757	1	151	1	152	1	188	1	152	151	1	2	190	97	124	173	151	1	255	1	1	1	1	130	2	1	2	150	2	2	2	2	2	1	2	84	259	1
UW13767	320	92	115	28	34	263	114	199	34	92	92	746	92	200	92	199	92	237	92	199	200	92	91	235	26	149	125	198	92	272	92	92	92	92	57	93	92	93	199	93	93	93	93	93	92	93	45	232	92
UW13768	332	0	171	98	96	313	170	149	96	0	0	756	0	150	0	151	0	187	0	151	150	0	1	189	96	123	172	150	0	254	0	0	0	0	129	1	0	1	149	1	1	1	1	1	0	1	83	258	0
UW13769	309	219	186	181	177	154	185	202	177	219	219	753	219	203	219	204	219	196	219	204	203	219	220	184	179	208	169	203	219	281	219	219	219	219	190	220	219	220	202	220	220	220	220	220	219	220	176	171	219
UW13770	332	0	171	98	96	313	170	149	96	0	0	756	0	150	0	151	0	187	0	151	150	0	1	189	96	123	172	150	0	254	0	0	0	0	129	1	0	1	149	1	1	1	1	1	0	1	83	258	0
UW13771	332	0	171	98	96	313	170	149	96	0	0	756	0	150	0	151	0	187	0	151	150	0	1	189	96	123	172	150	0	254	0	0	0	0	129	1	0	1	149	1	1	1	1	1	0	1	83	258	0
UW13772	329	235	236	197	193	190	235	242	193	235	235	761	235	243	235	244	235	238	235	244	243	235	236	224	195	258	177	243	235	305	235	235	235	235	206	236	235	236	242	236	236	236	236	236	235	236	192	205	235
UW13773	334	2	173	100	98	315	172	151	98	2	2	758	2	152	2	153	2	189	2	153	152	2	3	191	98	125	174	152	2	256	2	2	2	2	131	3	2	1	151	1	1	1	1	1	2	1	85	260	2
UW13774	350	118	249	172	168	313	250	185	168	118	118	784	118	186	118	185	118	161	118	185	186	118	117	153	170	177	172	184	118	248	118	118	118	118	175	119	118	119	185	119	119	119	119	119	118	119	143	222	118
UW13775	332	0	171	98	96	313	170	149	96	0	0	756	0	150	0	151	0	187	0	151	150	0	1	189	96	123	172	150	0	254	0	0	0	0	129	1	0	1	149	1	1	1	1	1	0	1	83	258	0
UW13776	332	0	171	98	96	313	170	149	96	0	0	756	0	150	0	151	0	187	0	151	150	0	1	189	96	123	172	150	0	254	0	0	0	0	129	1	0	1	149	1	1	1	1	1	0	1	83	258	0
UW13777	326	168	9	112	124	279	10	243	124	168	168	758	168	244	168	245	168	251	168	245	244	168	169	245	110	195	211	244	168	278	168	168	168	168	135	169	168	169	243	169	169	169	169	169	168	169	143	242	168
UW13778	332	0	171	98	96	313	170	149	96	0	0	756	0	150	0	151	0	187	0	151	150	0	1	189	96	123	172	150	0	254	0	0	0	0	129	1	0	1	149	1	1	1	1	1	0	1	83	258	0
UW13779	332	0	171	98	96	313	170	149	96	0	0	756	0	150	0	151	0	187	0	151	150	0	1	189	96	123	172	150	0	254	0	0	0	0	129	1	0	1	149	1	1	1	1	1	0	1	83	258	0
UW13780	332	0	171	98	96	313	170	149	96	0	0	756	0	150	0	151	0	187	0	151	150	0	1	189	96	123	172	150	0	254	0	0	0	0	129	1	0	1	149	1	1	1	1	1	0	1	83	258	0
UW13781	384	238	255	214	210	329	254	207	210	238	238	792	238	208	238	209	238	275	238	209	208	238	239	287	212	173	230	208	238	358	238	238	238	238	197	239	238	239	207	239	239	239	239	239	238	239	197	298	238
UW13782	333	1	172	99	97	314	171	150	97	1	1	757	1	151	1	152	1	188	1	152	151	1	2	190	97	124	173	151	1	255	1	1	1	1	130	2	1	0	150	0	0	0	0	0	1	0	84	259	1
UW13783	333	1	172	99	97	314	171	150	97	1	1	757	1	151	1	152	1	188	1	152	151	1	2	190	97	124	173	151	1	255	1	1	1	1	130	2	1	2	150	2	2	2	2	2	1	2	84	259	1
UW13784	332	0	171	98	96	313	170	149	96	0	0	756	0	150	0	151	0	187	0	151	150	0	1	189	96	123	172	150	0	254	0	0	0	0	129	1	0	1	149	1	1	1	1	1	0	1	83	258	0
UW13785	332	0	171	98	96	313	170	149	96	0	0	756	0	150	0	151	0	187	0	151	150	0	1	189	96	123	172	150	0	254	0	0	0	0	129	1	0	1	149	1	1	1	1	1	0	1	83	258	0
UW13786	332	0	171	98	96	313	170	149	96	0	0	756	0	150	0	151	0	187	0	151	150	0	1	189	96	123	172	150	0	254	0	0	0	0	129	1	0	1	149	1	1	1	1	1	0	1	83	258	0
UW13787	496	732	737	728	730	757	736	741	730	732	732	255	732	742	732	743	732	765	732	743	742	732	733	767	728	735	737	742	732	772	732	732	732	732	737	733	732	733	741	733	733	733	733	733	732	733	719	758	732
UW13788	334	6	167	102	100	309	166	149	100	6	6	758	6	150	6	151	6	187	6	151	150	6	7	185	100	123	176	150	6	254	6	6	6	6	133	7	6	7	149	7	7	7	7	7	6	7	87	254	6
UW13789	335	3	174	101	99	316	173	152	99	3	3	759	3	153	3	154	3	190	3	154	153	3	4	192	99	126	175	153	3	257	3	3	3	3	132	4	3	4	152	4	4	4	4	4	3	4	86	261	3
UW13790	333	1	172	99	97	314	171	150	97	1	1	757	1	151	1	152	1	188	1	152	151	1	2	190	97	124	173	151	1	255	1	1	1	1	130	2	1	2	150	2	2	2	2	2	1	2	84	259	1
UW13791	334	2	173	100	98	315	172	151	98	2	2	758	2	152	2	153	2	189	2	153	152	2	3	191	98	125	174	152	2	256	2	2	2	2	131	3	2	3	151	3	3	3	3	3	2	3	85	260	2
UW13792	318	86	113	26	30	261	112	193	30	86	86	744	86	194	86	195	86	231	86	195	194	86	87	229	24	149	123	194	86	272	86	86	86	86	57	87	86	87	193	87	87	87	87	87	86	87	45	230	86
UW13793	332	0	171	98	96	313	170	149	96	0	0	756	0	150	0	151	0	187	0	151	150	0	1	189	96	123	172	150	0	254	0	0	0	0	129	1	0	1	149	1	1	1	1	1	0	1	83	258	0
UW13794	334	2	173	100	98	315	172	151	98	2	2	758	2	152	2	153	2	189	2	153	152	2	3	191	98	125	174	152	2	256	2	2	2	2	131	3	2	3	151	3	3	3	3	3	2	3	85	260	2
UW13795	335	3	174	101	99	316	173	152	99	3	3	759	3	153	3	154	3	190	3	154	153	3	4	192	99	126	175	153	3	257	3	3	3	3	132	4	3	4	152	4	4	4	4	4	3	4	86	261	3
UW13796	334	2	173	100	98	315	172	151	98	2	2	758	2	152	2	153	2	189	2	153	152	2	3	191	98	125	174	152	2	256	2	2	2	2	131	3	2	3	151	3	3	3	3	3	2	3	85	260	2
UW13797	282	50	137	54	58	263	136	165	58	50	50	710	50	166	50	167	50	203	50	167	166	50	51	201	52	125	122	166	50	248	50	50	50	50	83	51	50	51	165	51	51	51	51	51	50	51	51	210	50
UW13798	335	3	174	101	99	316	173	152	99	3	3	759	3	153	3	154	3	190	3	154	153	3	4	192	99	126	175	153	3	257	3	3	3	3	132	4	3	4	152	4	4	4	4	4	3	4	86	261	3
UW13799	320	92	115	28	34	263	114	199	34	92	92	746	92	200	92	199	92	237	92	199	200	92	91	235	26	149	125	198	92	272	92	92	92	92	57	93	92	93	199	93	93	93	93	93	92	93	45	232	92
UW13800	320	92	115	28	34	263	114	199	34	92	92	746	92	200	92	199	92	237	92	199	200	92	91	235	26	149	125	198	92	272	92	92	92	92	57	93	92	93	199	93	93	93	93	93	92	93	45	232	92
UW13801	320	92	115	28	34	263	114	199	34	92	92	746	92	200	92	199	92	237	92	199	200	92	91	235	26	149	125	198	92	272	92	92	92	92	57	93	92	93	199	93	93	93	93	93	92	93	45	232	92
[truncated: 63 more columns]
