# Supplementary material for: Comprehensive integrated NGS-based surveillance and contact-network modeling unravels transmission dynamics of vancomycin-resistant enterococci in a high-risk population within a tertiary care hospital
Source: PLoS One. 2020 Jun 24;15(6):e0235160. doi: 10.1371/journal.pone.0235160 (PMC7314025; doi:10.1371/journal.pone.0235160)
Supplement: S1 File — The folder includes all necessary files and documents to run the developed tool. (ZIP) [file pone.0235160.s004.zip]

Archive with 19 entries (16 files):
- VRE-line-chart-master/
- VRE-line-chart-master/.gitignore
- VRE-line-chart-master/LICENSE
- VRE-line-chart-master/README.md
- VRE-line-chart-master/anon_data.tsv
- VRE-line-chart-master/convert_tree.py
- VRE-line-chart-master/d3/
- VRE-line-chart-master/d3/d3-color.v1.min.js
- VRE-line-chart-master/d3/d3-interpolate.v1.min.js
- VRE-line-chart-master/d3/d3-scale-chromatic.v1.min.js
- VRE-line-chart-master/d3/d3.js
- VRE-line-chart-master/d3/d3.v4.min.js
- VRE-line-chart-master/img/
- VRE-line-chart-master/img/example.png
- VRE-line-chart-master/index.html
- VRE-line-chart-master/tree.css
- VRE-line-chart-master/tree.json
- VRE-line-chart-master/vre.css
- VRE-line-chart-master/vre_line_chart.js
