# Supplementary material for: Comprehensive integrated NGS-based surveillance and contact-network modeling unravels transmission dynamics of vancomycin-resistant enterococci in a high-risk population within a tertiary care hospital
Source: PLoS One. 2020 Jun 24;15(6):e0235160. doi: 10.1371/journal.pone.0235160 (PMC7314025; doi:10.1371/journal.pone.0235160)
Supplement: S1 File — The folder includes all necessary files and documents to run the developed tool. (ZIP) [file pone.0235160.s004.zip › VRE-line-chart-master/LICENSE]

The script `convert_tree.py` is taken from the following gist:

https://gist.github.com/benmaier/54f556e3e98a081a0adf1900b79cbe8e

which was adapted from these gists:

https://gist.github.com/grabear/9e44bbd571ee44623fb1886e5c4195f4
https://gist.github.com/jhcepas/9205262

=====================

Copyright 2018 Benjamin F. Maier

Permission is hereby granted, free of charge, to any person obtaining a copy of
this software and associated documentation files (the "Software"), to deal in
the Software without restriction, including without limitation the rights to
use, copy, modify, merge, publish, distribute, sublicense, and/or sell copies
of the Software, and to permit persons to whom the Software is furnished to do
so, subject to the following conditions:

The above copyright notice and this permission notice shall be included in all
copies or substantial portions of the Software.

THE SOFTWARE IS PROVIDED "AS IS", WITHOUT WARRANTY OF ANY KIND, EXPRESS OR
IMPLIED, INCLUDING BUT NOT LIMITED TO THE WARRANTIES OF MERCHANTABILITY,
FITNESS FOR A PARTICULAR PURPOSE AND NONINFRINGEMENT. IN NO EVENT SHALL THE
AUTHORS OR COPYRIGHT HOLDERS BE LIABLE FOR ANY CLAIM, DAMAGES OR OTHER
LIABILITY, WHETHER IN AN ACTION OF CONTRACT, TORT OR OTHERWISE, ARISING FROM,
OUT OF OR IN CONNECTION WITH THE SOFTWARE OR THE USE OR OTHER DEALINGS IN THE
SOFTWARE.
