# Supplementary material for: Comprehensive integrated NGS-based surveillance and contact-network modeling unravels transmission dynamics of vancomycin-resistant enterococci in a high-risk population within a tertiary care hospital
Source: PLoS One. 2020 Jun 24;15(6):e0235160. doi: 10.1371/journal.pone.0235160 (PMC7314025; doi:10.1371/journal.pone.0235160)
Supplement: S1 File — The folder includes all necessary files and documents to run the developed tool. (ZIP) [file pone.0235160.s004.zip › VRE-line-chart-master/README.md]

# VRE Hospital Line Chart

An interactive line chart to help tracing VRE infections in a hospital.

## Run
   
In the directory, start a local http server.

    python -m http.server

Navigate to the url http://localhost:8000. Other ways of running a local http server work too.
Make sure that the root directory of this repository is chosen as the root directory
of the http server.

Some browsers allow to open `index.html` without a local server running.

![screenshot](img/example.png)

Each row represents an isolate from a single patient.
Each colored bar within a row represents a room the patient stayed in.
A bar's color refers to the ward this room is located in. Hovering
over a colored bar, black lines are drawn to other patients that
were in the same room at any time. Patients are ordered according to
the genetic similarity of their VRE isolates, as indicated by the
phylogenetic tree on the left.

## Data

We combine epidemiological data (movements of patients within the hospital)
with genetic information of their VRE isolates.

### Patient Movements

Movements of patients are given as tab-separated values in the file `anon_data.tsv`.

Each row consists of information encoded in the following columns

* `Patient` (`patient`)
    * a unique identifier for a patient in the hospital
* `Bewegungstyp` (`type of movement`)
    * describes the kind of patient movement. Possible values:
    * `Aufnahme` (`admission`)
    * `Entlassung` (`discharge`)
    * `Verlegung` (`change of location)
    * `Abw.Beginn` (`begin of abscence`)
    * `Abw.Ende` (`end of abscence`)
* `Datum` (`date`)
    * date of movement in `MM/DD/YYYY` format
* `Uhrzeit` (`time`)
    * time of movement in `HH:MM:SS` format
* `Zimmer` (`room`)
    * a unique identifier for the target location room
* `Station` (`ward`)
    * a unique identifier for the target location ward
* `Bed` (`ward`)
    * a unique identifier for the target location bed
* `Isolate/Stamm` (`isolate/strain`)
    * a unique identifier for the VRE isolate/strain of this patient
* `Sequenztyp` (`sequence type`)
    * a unique identifier for the sequence type (see paper).
* `Clustertyp` (`cluster type`)
    * a unique identifier for the cluster type (see paper).
* `LaborEingang` (`arrival at laboratory`)
    * date/time at which the isolate arrived at the laboratory (in format %m/%d/%y %I:%M %p)
* `Station bei Isolation` (`ward when isolate was taken`)
    * unique identifier of the hospital ward the patient was in when the isolate was taken

### Phylogenetic Tree

Convert the phylogenetic tree from Newick format to JSON format:

    python convert_tree.py tree.nwk > tree.json

Only works for Python version >= 3.5 and relies on the `ete3` package.
