# Supplementary material for: Comprehensive integrated NGS-based surveillance and contact-network modeling unravels transmission dynamics of vancomycin-resistant enterococci in a high-risk population within a tertiary care hospital
Source: PLoS One. 2020 Jun 24;15(6):e0235160. doi: 10.1371/journal.pone.0235160 (PMC7314025; doi:10.1371/journal.pone.0235160)
Supplement: S1 File — The folder includes all necessary files and documents to run the developed tool. (ZIP) [file pone.0235160.s004.zip › VRE-line-chart-master/anon_data.tsv]

Patient	Bewegungstyp	Datum	Uhrzeit	Zimmer	Station	Bett	Isolat/Stamm	Sequenztyp	Clustertyp	LaborEingang	Station bei Isolation
33218196	Verlegung	07/04/2014	14:18:25	UD04_2407	UD04	UD042407F	UW13690	117	469	07/05/14 03:20 PM	UD04
33218196	Verlegung	07/11/2014	15:39:31	BA13_3437	BA13		UW13690	117	469	07/05/14 03:20 PM	UD04
33218196	Verlegung	07/11/2014	16:29:42	BA13_3437	BA13	BA133437B	UW13690	117	469	07/05/14 03:20 PM	UD04
33218196	Verlegung	07/10/2014	15:35:13	HQ90_1319	HQ90	HQ901319B	UW13690	117	469	07/05/14 03:20 PM	UD04
33218196	Verlegung	07/12/2014	03:34:19	HQ90_1320	HQ90	HQ901320B	UW13690	117	469	07/05/14 03:20 PM	UD04
33218196	Entlassung	07/20/2014	09:16:00	HQ90_1320	HQ90	HQ901320B	UW13690	117	469	07/05/14 03:20 PM	UD04
33218196	Verlegung	06/30/2014	11:26:14	RG86_2261	RG86	RG862261T	UW13690	117	469	07/05/14 03:20 PM	UD04
33218196	Verlegung	06/29/2014	12:02:25	HO94_2222	HO94	HO942222F	UW13690	117	469	07/05/14 03:20 PM	UD04
33218196	Verlegung	06/20/2014	14:22:00	ZA26_1223	ZA26		UW13690	117	469	07/05/14 03:20 PM	UD04
33218196	Verlegung	06/20/2014	15:11:12	ZA26_1223	ZA26	ZA261223F	UW13690	117	469	07/05/14 03:20 PM	UD04
33218196	Aufnahme	06/20/2014	14:20:59				UW13690	117	469	07/05/14 03:20 PM	UD04
51161559	Aufnahme	06/23/2014	08:36:29	KI23_2467	KI23	KI232467F	UW13691	117	36	07/01/14 08:54 AM	KI23
51161559	Entlassung	06/30/2014	13:13:59	KI23_2467	KI23	KI232467F	UW13691	117	36	07/01/14 08:54 AM	KI23
40781618	Aufnahme	06/08/2014	11:58:09	KI23_2473	KI23	KI232473F	UW13692	117	24	07/08/14 09:59 AM	KI23
40781618	Entlassung	07/10/2014	20:00:05	KI23_2473	KI23	KI232473F	UW13692	117	24	07/08/14 09:59 AM	KI23
49593103	Verlegung	07/14/2014	15:00:44	BA13_3408	BA13	BA133408B	UW13693	117	887	07/17/14 09:04 AM	BA13
49593103	Verlegung	07/14/2014	15:37:50	BA13_3409	BA13	BA133409B	UW13693	117	887	07/17/14 09:04 AM	BA13
49593103	Verlegung	07/15/2014	11:04:19	BA13_3445	BA13	BA133445T	UW13693	117	887	07/17/14 09:04 AM	BA13
49593103	Entlassung	07/16/2014	12:15:53	BA13_3445	BA13	BA133445T	UW13693	117	887	07/17/14 09:04 AM	BA13
49593103	Aufnahme	07/13/2014	12:05:00	YJ13_1319	YJ13	YJ131319F	UW13693	117	887	07/17/14 09:04 AM	BA13
16475255	Aufnahme	07/15/2014	09:23:22	UD04_2424	UD04	UD042424F	UW13694	80	888	07/21/14 04:13 PM	UD04
16475255	Entlassung	07/21/2014	11:00:00	UD04_2424	UD04	UD042424F	UW13694	80	888	07/21/14 04:13 PM	UD04
34192832	Verlegung	08/04/2014	12:49:31	UD04_2422	UD04	UD042422T	UW13696	192	3	07/29/14 12:29 PM	UD04
34192832	Entlassung	08/06/2014	11:36:21	UD04_2422	UD04	UD042422T	UW13696	192	3	07/29/14 12:29 PM	UD04
34192832	Aufnahme	07/25/2014	09:42:49	UD04_2424	UD04	UD042424T	UW13696	192	3	07/29/14 12:29 PM	UD04
34192832	Verlegung	07/25/2014	12:22:50	UD04_2424	UD04	UD042424F	UW13696	192	3	07/29/14 12:29 PM	UD04
76483503	Aufnahme	06/20/2014	08:57:50	BA13_3408	BA13	BA133408B	UW13697	117	887	07/30/14 03:24 PM	BA13
76483503	Verlegung	07/31/2014	10:48:44	BA13_3442	BA13		UW13697	117	887	07/30/14 03:24 PM	BA13
76483503	Verlegung	07/31/2014	10:48:54	BA13_3442	BA13		UW13697	117	887	07/30/14 03:24 PM	BA13
76483503	Verlegung	07/31/2014	10:49:03	BA13_3442	BA13	BA133442B	UW13697	117	887	07/30/14 03:24 PM	BA13
76483503	Entlassung	08/06/2014	13:20:26	BA13_3442	BA13	BA133442B	UW13697	117	887	07/30/14 03:24 PM	BA13
76483503	Verlegung	06/25/2014	10:09:21	BA13_3444	BA13	BA133444T	UW13697	117	887	07/30/14 03:24 PM	BA13
76483503	Verlegung	06/25/2014	10:10:00	BA13_3444	BA13	BA133444F	UW13697	117	887	07/30/14 03:24 PM	BA13
76483503	Verlegung	06/26/2014	13:26:26	BA13_3445	BA13	BA133445F	UW13697	117	887	07/30/14 03:24 PM	BA13
05641395	Verlegung	07/18/2014	07:59:34	KI23_2466	KI23	KI232466T	UW13698	117	469	08/04/14 03:05 PM	KI23
05641395	Verlegung	07/30/2014	10:04:34	KI23_2468	KI23	KI232468T	UW13698	117	469	08/04/14 03:05 PM	KI23
05641395	Entlassung	08/05/2014	11:07:14	KI23_2468	KI23	KI232468T	UW13698	117	469	08/04/14 03:05 PM	KI23
05641395	Aufnahme	07/17/2014	08:57:33	KI23_2471	KI23	KI232471F	UW13698	117	469	08/04/14 03:05 PM	KI23
37672423	Aufnahme	07/31/2014	09:45:30	UD04_2419	UD04		UW13699	117	469	08/05/14 01:20 PM	UD04
37672423	Verlegung	07/31/2014	12:27:25	UD04_2419	UD04	UD042419F	UW13699	117	469	08/05/14 01:20 PM	UD04
37672423	Entlassung	08/05/2014	10:00:18	UD04_2419	UD04	UD042419F	UW13699	117	469	08/05/14 01:20 PM	UD04
88496965	Verlegung	07/04/2014	14:54:49	UD04_2407	UD04	UD042407T	UW13701	117	469	08/06/14 10:07 AM	UD04
88496965	Aufnahme	07/02/2014	10:24:28	UD04_2419	UD04	UD042419T	UW13701	117	469	08/06/14 10:07 AM	UD04
88496965	Verlegung	07/31/2014	12:25:17	UD04_2419	UD04	UD042419T	UW13701	117	469	08/06/14 10:07 AM	UD04
88496965	Entlassung	08/13/2014	10:10:47	UD04_2419	UD04	UD042419T	UW13701	117	469	08/06/14 10:07 AM	UD04
88496965	Verlegung	07/07/2014	11:57:25	UD04_2420	UD04	UD042420T	UW13701	117	469	08/06/14 10:07 AM	UD04
88496965	Verlegung	07/29/2014	10:58:45	UD04_2420	UD04	UD042420T	UW13701	117	469	08/06/14 10:07 AM	UD04
88496965	Verlegung	07/02/2014	16:32:46	HQ90_1322	HQ90	HQ901322F	UW13701	117	469	08/06/14 10:07 AM	UD04
88496965	Verlegung	07/28/2014	12:56:28	HQ90_1363	HQ90	HQ901363T	UW13701	117	469	08/06/14 10:07 AM	UD04
32871012	Verlegung	08/05/2014	16:23:29	BA13_3443	BA13		UW13702	192	3	08/13/14 03:18 PM	BA13
32871012	Verlegung	08/05/2014	16:44:09	BA13_3443	BA13	BA133443B	UW13702	192	3	08/13/14 03:18 PM	BA13
32871012	Entlassung	08/20/2014	14:09:33	BA13_3443	BA13	BA133443B	UW13702	192	3	08/13/14 03:18 PM	BA13
32871012	Aufnahme	08/04/2014	18:40:01	HQ90_1323	HQ90	HQ901323F	UW13702	192	3	08/13/14 03:18 PM	BA13
26916697	Verlegung	08/14/2014	09:27:20	UD04_2425	UD04	UD042425F	UW13703	117	469	08/19/14 12:22 PM	UD04
26916697	Entlassung	08/22/2014	13:00:39	UD04_2425	UD04	UD042425F	UW13703	117	469	08/19/14 12:22 PM	UD04
26916697	Aufnahme	08/11/2014	22:08:42	HQ90_1361	HQ90	HQ901361T	UW13703	117	469	08/19/14 12:22 PM	UD04
84801845	Aufnahme	08/21/2014	11:35:45	BA13_3440	BA13		UW13704	192	3	08/22/14 10:10 AM	BA13
84801845	Verlegung	08/21/2014	11:37:09	BA13_3440	BA13	BA133440B	UW13704	192	3	08/22/14 10:10 AM	BA13
84801845	Entlassung	09/05/2014	11:47:33	BA13_3440	BA13	BA133440B	UW13704	192	3	08/22/14 10:10 AM	BA13
14627048	Aufnahme	08/22/2014	08:56:20	UD04_2425	UD04	UD042425F	UW13705	117	469	08/22/14 02:25 PM	UD04
14627048	Entlassung	08/27/2014	09:59:11	UD04_2425	UD04	UD042425F	UW13705	117	469	08/22/14 02:25 PM	UD04
28148932	Verlegung	08/20/2014	15:00:03	BA13_3442	BA13		UW13706	80	890	08/21/14 09:29 AM	BA13
28148932	Verlegung	08/20/2014	15:23:04	BA13_3442	BA13	BA133442B	UW13706	80	890	08/21/14 09:29 AM	BA13
28148932	Entlassung	09/02/2014	13:02:39	BA13_3442	BA13	BA133442B	UW13706	80	890	08/21/14 09:29 AM	BA13
28148932	Aufnahme	07/29/2014	07:52:21	LY28G017	LY28	LY28G17F	UW13706	80	890	08/21/14 09:29 AM	BA13
80957015	Verlegung	09/07/2014	13:03:43	UD04_2424	UD04	UD042424T	UW13707	117	469	09/03/14 01:35 PM	UD04
80957015	Entlassung	09/17/2014	11:00:26	UD04_2424	UD04	UD042424T	UW13707	117	469	09/03/14 01:35 PM	UD04
80957015	Verlegung	09/02/2014	12:14:09	UD04_2426	UD04	UD042426T	UW13707	117	469	09/03/14 01:35 PM	UD04
80957015	Verlegung	08/28/2014	17:18:06	HQ90_1364	HQ90	HQ901364B	UW13707	117	469	09/03/14 01:35 PM	UD04
80957015	Verlegung	09/06/2014	11:20:19	HQ90_1367	HQ90	HQ901367B	UW13707	117	469	09/03/14 01:35 PM	UD04
80957015	Verlegung	08/27/2014	13:55:38	ZJ306407	ZJ30	ZJ30407F	UW13707	117	469	09/03/14 01:35 PM	UD04
80957015	Verlegung	08/28/2014	11:04:48	ZJ306408	ZJ30	ZJ30408B	UW13707	117	469	09/03/14 01:35 PM	UD04
80957015	Aufnahme	08/18/2014	20:00:59	HS112921	HS11		UW13707	117	469	09/03/14 01:35 PM	UD04
71822782	Aufnahme	08/31/2014	19:27:02	UD04_2424	UD04	UD042424F	UW13708	192	3	09/06/14 11:18 AM	UD04
71822782	Entlassung	09/05/2014	14:18:02	UD04_2424	UD04	UD042424F	UW13708	192	3	09/06/14 11:18 AM	UD04
48963834	Aufnahme	09/01/2014	07:57:53	KI23_2469	KI23	KI232469F	UW13709	192	3	09/08/14 03:21 PM	KI23
48963834	Entlassung	09/12/2014	13:53:53	KI23_2469	KI23	KI232469F	UW13709	192	3	09/08/14 03:21 PM	KI23
65787133	Aufnahme	08/08/2014	21:54:54	KI23_2472	KI23	KI232472F	UW13710	117	469	09/09/14 12:00 PM	UD04
65787133	Verlegung	09/08/2014	11:15:43	UD04_2420	UD04	UD042420T	UW13710	117	469	09/09/14 12:00 PM	UD04
65787133	Entlassung	09/11/2014	12:00:25	UD04_2420	UD04	UD042420T	UW13710	117	469	09/09/14 12:00 PM	UD04
65787133	Verlegung	08/11/2014	12:31:11	UD04_2426	UD04	UD042426F	UW13710	117	469	09/09/14 12:00 PM	UD04
65787133	Verlegung	08/28/2014	14:21:32	UD04_2426	UD04	UD042426F	UW13710	117	469	09/09/14 12:00 PM	UD04
65787133	Verlegung	08/27/2014	22:36:09	HQ90_1364	HQ90	HQ901364B	UW13710	117	469	09/09/14 12:00 PM	UD04
15098393	Verlegung	08/18/2014	08:55:00	UD04_2419	UD04	UD042419T	UW13711	117	469	09/24/14 02:31 PM	AC03
15098393	Aufnahme	08/14/2014	10:24:44	UD04_2424	UD04	UD042424F	UW13711	117	469	09/24/14 02:31 PM	AC03
15098393	Verlegung	10/17/2014	12:36:10	HQ90_1360	HQ90	HQ901360T	UW13711	117	469	09/24/14 02:31 PM	AC03
15098393	Verlegung	10/17/2014	12:42:37	HQ90_1366	HQ90	HQ901366B	UW13711	117	469	09/24/14 02:31 PM	AC03
15098393	Verlegung	11/16/2014	22:15:35	HQ90_1366	HQ90	HQ901366B	UW13711	117	469	09/24/14 02:31 PM	AC03
15098393	Verlegung	11/16/2014	13:34:44	AC03_1476	AC03		UW13711	117	469	09/24/14 02:31 PM	AC03
15098393	Verlegung	11/16/2014	19:44:17	AC03_1476	AC03	AC031476B	UW13711	117	469	09/24/14 02:31 PM	AC03
15098393	Verlegung	08/26/2014	15:42:21	AC03_1484	AC03	AC031484B	UW13711	117	469	09/24/14 02:31 PM	AC03
15098393	Verlegung	11/18/2014	20:00:58	AC03_1486	AC03	AC031486B	UW13711	117	469	09/24/14 02:31 PM	AC03
15098393	Verlegung	11/19/2014	06:25:22	AC03_1486	AC03		UW13711	117	469	09/24/14 02:31 PM	AC03
15098393	Verlegung	11/19/2014	06:28:17	AC03_1486	AC03	AC031486B	UW13711	117	469	09/24/14 02:31 PM	AC03
15098393	Entlassung	11/27/2014	10:36:45	AC03_1486	AC03	AC031486B	UW13711	117	469	09/24/14 02:31 PM	AC03
15098393	Verlegung	11/19/2014	06:08:03				UW13711	117	469	09/24/14 02:31 PM	AC03
10518347	Verlegung	10/12/2014	17:56:42	BA13_3439	BA13	BA133439B	UW13713	117	24	10/09/14 11:07 AM	BA13
10518347	Entlassung	10/15/2014	16:35:50	BA13_3439	BA13	BA133439B	UW13713	117	24	10/09/14 11:07 AM	BA13
10518347	Aufnahme	10/07/2014	23:19:25	BA13_3445	BA13	BA133445T	UW13713	117	24	10/09/14 11:07 AM	BA13
38299737	Verlegung	10/08/2014	11:41:04	AC03_1474	AC03	AC031474B	UW13714	203	39	10/22/14 11:51 AM	AC03
38299737	Entlassung	11/05/2014	11:19:09	AC03_1474	AC03	AC031474B	UW13714	203	39	10/22/14 11:51 AM	AC03
38299737	Aufnahme	10/08/2014	11:02:27	ZN31_0410	ZN31		UW13714	203	39	10/22/14 11:51 AM	AC03
16566701	Verlegung	10/29/2014	12:25:44	UD04_2411	UD04	UD042411B	UW13715	neu	892	10/28/14 01:33 PM	UD04
16566701	Entlassung	10/30/2014	09:55:56	UD04_2411	UD04	UD042411B	UW13715	neu	892	10/28/14 01:33 PM	UD04
16566701	Aufnahme	10/25/2014	00:12:48	UD04_2425	UD04	UD042425F	UW13715	neu	892	10/28/14 01:33 PM	UD04
06513338	Verlegung	10/29/2014	12:29:30	BA13_3407	BA13	BA133407F	UW13716	192	3	10/29/14 04:12 PM	BA13
06513338	Verlegung	10/31/2014	11:52:38	BA13_3438	BA13		UW13716	192	3	10/29/14 04:12 PM	BA13
06513338	Verlegung	10/31/2014	11:52:50	BA13_3438	BA13	BA133438B	UW13716	192	3	10/29/14 04:12 PM	BA13
06513338	Entlassung	11/06/2014	15:25:20	BA13_3438	BA13	BA133438B	UW13716	192	3	10/29/14 04:12 PM	BA13
06513338	Verlegung	10/22/2014	15:01:17	BA13_3445	BA13	BA133445T	UW13716	192	3	10/29/14 04:12 PM	BA13
06513338	Aufnahme	10/22/2014	08:21:25	BA13_HOLD	BA13		UW13716	192	3	10/29/14 04:12 PM	BA13
72624731	Verlegung	11/24/2014	16:30:40	UD04_2411	UD04	UD042411B	UW13718	280	893	11/13/14 11:31 AM	AC03
72624731	Verlegung	11/28/2014	13:08:17	UD04_2419	UD04	UD042419T	UW13718	280	893	11/13/14 11:31 AM	AC03
72624731	Entlassung	12/01/2014	12:55:18	UD04_2419	UD04	UD042419T	UW13718	280	893	11/13/14 11:31 AM	AC03
72624731	Aufnahme	10/27/2014	07:57:26	AC03_1488	AC03		UW13718	280	893	11/13/14 11:31 AM	AC03
72624731	Verlegung	10/27/2014	13:29:41	AC03_1488	AC03	AC031488B	UW13718	280	893	11/13/14 11:31 AM	AC03
72624731	Verlegung	11/22/2014	12:21:21	ZN31_0409	ZN31		UW13718	280	893	11/13/14 11:31 AM	AC03
78108013	Verlegung	11/12/2014	15:06:58	UD04_2426	UD04	UD042426F	UW13719	117	469	11/13/14 03:18 PM	UD04
78108013	Verlegung	11/13/2014	18:00:06	BA13_3443	BA13	BA133443B	UW13719	117	469	11/13/14 03:18 PM	UD04
78108013	Entlassung	11/16/2014	04:40:40	BA13_3443	BA13	BA133443B	UW13719	117	469	11/13/14 03:18 PM	UD04
78108013	Aufnahme	10/27/2014	13:40:37	FN77_1265	FN77	FN771265T	UW13719	117	469	11/13/14 03:18 PM	UD04
78108013	Verlegung	10/30/2014	14:21:59	GM02_3207	GM02	GM023207F	UW13719	117	469	11/13/14 03:18 PM	UD04
78108013	Verlegung	11/07/2014	11:47:34	GM02_3207	GM02	GM023207F	UW13719	117	469	11/13/14 03:18 PM	UD04
78108013	Verlegung	11/09/2014	12:35:06	ZA26_1213	ZA26	ZA261213F	UW13719	117	469	11/13/14 03:18 PM	UD04
78108013	Verlegung	11/06/2014	14:23:34	ZA26_1222	ZA26	ZA261222T	UW13719	117	469	11/13/14 03:18 PM	UD04
60647468	Aufnahme	11/07/2014	14:01:36	KI23_2467	KI23	KI232467T	UW13720	117	469	11/17/14 03:34 PM	KI23
60647468	Verlegung	11/20/2014	12:07:02	KI23_2480	KI23	KI232480B	UW13720	117	469	11/17/14 03:34 PM	KI23
60647468	Entlassung	11/25/2014	13:34:39	KI23_2480	KI23	KI232480B	UW13720	117	469	11/17/14 03:34 PM	KI23
60647468	Verlegung	11/13/2014	10:52:12	KI23_2485	KI23	KI232485T	UW13720	117	469	11/17/14 03:34 PM	KI23
72343098	Aufnahme	10/29/2014	09:09:15	KI23_2465	KI23	KI232465T	UW13721	117	469	11/17/14 03:33 PM	KI23
72343098	Entlassung	11/21/2014	11:45:03	KI23_2465	KI23	KI232465T	UW13721	117	469	11/17/14 03:33 PM	KI23
05009788	Aufnahme	11/17/2014	11:21:49	KI23_2469	KI23	KI232469T	UW13722	117	469	11/20/14 12:16 PM	KI23
05009788	Entlassung	11/21/2014	11:47:36	KI23_2469	KI23	KI232469T	UW13722	117	469	11/20/14 12:16 PM	KI23
20812191	Aufnahme	11/21/2014	12:16:16	KI23_2470	KI23	KI232470T	UW13723	78	894	11/22/14 12:58 PM	KI23
20812191	Verlegung	11/24/2014	12:20:34	KI23_2470	KI23	KI232470F	UW13723	78	894	11/22/14 12:58 PM	KI23
20812191	Verlegung	11/26/2014	08:12:37	KI23_2482	KI23	KI232482B	UW13723	78	894	11/22/14 12:58 PM	KI23
20812191	Entlassung	12/05/2014	15:07:41	KI23_2482	KI23	KI232482B	UW13723	78	894	11/22/14 12:58 PM	KI23
36193990	Aufnahme	11/19/2014	09:10:42	KI23_2486	KI23	KI232486T	UW13724	117	469	11/24/14 01:31 PM	KI23
36193990	Entlassung	11/24/2014	12:05:06	KI23_2486	KI23	KI232486T	UW13724	117	469	11/24/14 01:31 PM	KI23
91699854	Aufnahme	11/19/2014	08:54:23	KI23_2484	KI23	KI232484F	UW13725	117	469	11/25/14 02:42 PM	KI23
91699854	Entlassung	11/26/2014	14:16:11	KI23_2484	KI23	KI232484F	UW13725	117	469	11/25/14 02:42 PM	KI23
46247510	Verlegung	12/16/2014	14:02:09	GV534116	GV53	GV53116F	UW13726	117	469	12/09/14 11:24 AM	UD04
46247510	Entlassung	12/17/2014	13:00:48	GV534116	GV53	GV53116F	UW13726	117	469	12/09/14 11:24 AM	UD04
46247510	Verlegung	12/03/2014	16:41:41	UD04_2426	UD04	UD042426F	UW13726	117	469	12/09/14 11:24 AM	UD04
46247510	Aufnahme	12/02/2014	12:33:09	YJ13_1317	YJ13	YJ131317T	UW13726	117	469	12/09/14 11:24 AM	UD04
79911838	Verlegung	12/06/2014	01:56:02	UD04_2425	UD04	UD042425F	UW13727	192	3	12/10/14 10:12 AM	UD04
79911838	Verlegung	12/14/2014	13:12:13	UD04_2426	UD04	UD042426T	UW13727	192	3	12/10/14 10:12 AM	UD04
79911838	Entlassung	12/15/2014	13:30:22	UD04_2426	UD04	UD042426T	UW13727	192	3	12/10/14 10:12 AM	UD04
79911838	Aufnahme	12/05/2014	22:32:51				UW13727	192	3	12/10/14 10:12 AM	UD04
42513542	Verlegung	12/03/2014	12:59:39	KI23_2469	KI23	KI232469T	UW13728	117	469	12/10/14 03:50 PM	KI23
42513542	Abw.Beginn	12/06/2014	10:00:00	KI23_2469	KI23	KI232469T	UW13728	117	469	12/10/14 03:50 PM	KI23
42513542	Abw.Ende	12/07/2014	19:00:00	KI23_2469	KI23	KI232469T	UW13728	117	469	12/10/14 03:50 PM	KI23
42513542	Entlassung	12/10/2014	12:12:46	KI23_2469	KI23	KI232469T	UW13728	117	469	12/10/14 03:50 PM	KI23
42513542	Aufnahme	12/01/2014	10:41:07	KI23_2485	KI23	KI232485F	UW13728	117	469	12/10/14 03:50 PM	KI23
78498084	Aufnahme	12/10/2014	08:57:48	KI23_2469	KI23	KI232469T	UW13729	117	469	12/12/14 02:21 PM	KI23
78498084	Entlassung	12/12/2014	15:15:09	KI23_2469	KI23	KI232469T	UW13729	117	469	12/12/14 02:21 PM	KI23
12411824	Verlegung	11/28/2014	16:25:28	KI23_2470	KI23	KI232470T	UW13730	117	469	12/12/14 02:21 PM	KI23
12411824	Entlassung	12/12/2014	10:55:34	KI23_2470	KI23	KI232470T	UW13730	117	469	12/12/14 02:21 PM	KI23
12411824	Verlegung	11/21/2014	13:32:43	HQ90_1322	HQ90	HQ901322F	UW13730	117	469	12/12/14 02:21 PM	KI23
12411824	Aufnahme	11/21/2014	09:58:08				UW13730	117	469	12/12/14 02:21 PM	KI23
34874016	Aufnahme	12/07/2014	17:24:15	JT351256	JT35	DE21256F	UW13731	117	469	12/18/14 11:00 AM	BA13
34874016	Verlegung	12/08/2014	21:33:03	JT352229	JT35		UW13731	117	469	12/18/14 11:00 AM	BA13
34874016	Verlegung	12/09/2014	12:53:39	BA13_3444	BA13	BA133444T	UW13731	117	469	12/18/14 11:00 AM	BA13
34874016	Entlassung	12/17/2014	12:24:23	BA13_3444	BA13	BA133444T	UW13731	117	469	12/18/14 11:00 AM	BA13
40052427	Aufnahme	12/23/2014	10:16:26	UD04_2406	UD04	UD042406F	UW13732	117	469	12/23/14 03:06 PM	UD04
40052427	Abw.Beginn	12/24/2014	12:00:00	UD04_2406	UD04	UD042406F	UW13732	117	469	12/23/14 03:06 PM	UD04
40052427	Abw.Ende	12/26/2014	08:00:00	UD04_2406	UD04	UD042406F	UW13732	117	469	12/23/14 03:06 PM	UD04
40052427	Verlegung	01/09/2015	16:35:30	UD04_2408	UD04	UD042408B	UW13732	117	469	12/23/14 03:06 PM	UD04
40052427	Entlassung	01/16/2015	11:50:30	UD04_2408	UD04	UD042408B	UW13732	117	469	12/23/14 03:06 PM	UD04
40052427	Verlegung	12/29/2014	09:28:54	UD04_2426	UD04	UD042426T	UW13732	117	469	12/23/14 03:06 PM	UD04
86801128	Verlegung	12/19/2014	13:47:22	KI23_2484	KI23	KI232484F	UW13733	117	469	12/30/14 04:13 PM	KI23
86801128	Entlassung	12/30/2014	10:56:52	KI23_2484	KI23	KI232484F	UW13733	117	469	12/30/14 04:13 PM	KI23
86801128	Aufnahme	12/18/2014	15:34:40	YJ13_1320	YJ13	YJ131320T	UW13733	117	469	12/30/14 04:13 PM	KI23
05982620	Aufnahme	12/30/2014	08:37:44	KI23_2486	KI23	KI232486F	UW13734	117	469	12/30/14 04:13 PM	KI23
05982620	Entlassung	01/02/2015	10:27:06	KI23_2486	KI23	KI232486F	UW13734	117	469	12/30/14 04:13 PM	KI23
45053315	Aufnahme	01/07/2015	13:10:54	UD04_2422	UD04	UD042422F	UW13735	117	895	01/08/15 10:18 AM	UD04
45053315	Entlassung	01/12/2015	16:20:41	UD04_2422	UD04	UD042422F	UW13735	117	895	01/08/15 10:18 AM	UD04
86923226	Verlegung	01/07/2015	16:56:55	BA13_3405	BA13	BA133405F	UW13736	80	315	01/09/15 09:48 AM	AF56
86923226	Verlegung	01/10/2015	14:33:41	BA13_3405	BA13	BA133405F	UW13736	80	315	01/09/15 09:48 AM	AF56
86923226	Aufnahme	01/07/2015	15:22:19	BA13_3408	BA13	BA133408B	UW13736	80	315	01/09/15 09:48 AM	AF56
86923226	Verlegung	01/13/2015	10:59:58	BA13_3438	BA13	BA133438B	UW13736	80	315	01/09/15 09:48 AM	AF56
86923226	Verlegung	01/25/2015	19:36:00	HQ90_1318	HQ90	HQ901318B	UW13736	80	315	01/09/15 09:48 AM	AF56
86923226	Entlassung	02/16/2015	13:10:00	HQ90_1318	HQ90	HQ901318B	UW13736	80	315	01/09/15 09:48 AM	AF56
86923226	Verlegung	01/08/2015	23:18:43	AF56_2714	AF56	AF562714B	UW13736	80	315	01/09/15 09:48 AM	AF56
34216073	Verlegung	02/05/2015	10:58:28	UD04_2406	UD04	UD042406T	UW13737	117	469	01/08/15 02:54 PM	HQ90
34216073	Entlassung	02/06/2015	20:44:24	UD04_2406	UD04	UD042406T	UW13737	117	469	01/08/15 02:54 PM	HQ90
34216073	Aufnahme	01/07/2015	15:54:25	UD04_2417	UD04	UD042417T	UW13737	117	469	01/08/15 02:54 PM	HQ90
34216073	Verlegung	01/26/2015	13:48:43	UD04_2424	UD04	UD042424T	UW13737	117	469	01/08/15 02:54 PM	HQ90
34216073	Verlegung	01/12/2015	15:41:15	HQ90_1319	HQ90		UW13737	117	469	01/08/15 02:54 PM	HQ90
34216073	Verlegung	01/08/2015	10:48:51	HQ90_1324	HQ90	HQ901324F	UW13737	117	469	01/08/15 02:54 PM	HQ90
34216073	Verlegung	01/09/2015	14:14:09	HQ90_1324	HQ90	HQ901324F	UW13737	117	469	01/08/15 02:54 PM	HQ90
34216073	Verlegung	01/09/2015	11:37:34				UW13737	117	469	01/08/15 02:54 PM	HQ90
37543303	Aufnahme	01/12/2015	09:38:32	UD04_2406	UD04	UD042406T	UW13738	117	469	01/14/15 02:16 PM	UD04
37543303	Entlassung	01/14/2015	09:26:33	UD04_2406	UD04	UD042406T	UW13738	117	469	01/14/15 02:16 PM	UD04
65414586	Verlegung	01/16/2015	13:44:59	KI23_2466	KI23	KI232466T	UW13739	117	469	01/17/15 08:48 AM	KI23
65414586	Entlassung	01/23/2015	14:45:03	KI23_2466	KI23	KI232466T	UW13739	117	469	01/17/15 08:48 AM	KI23
65414586	Aufnahme	01/15/2015	21:35:30	YJ13_1322	YJ13	YJ131322F	UW13739	117	469	01/17/15 08:48 AM	KI23
85014294	Verlegung	01/21/2015	15:04:52	BA13_3439	BA13		UW13740	192	26	01/22/15 09:28 AM	BA13
85014294	Verlegung	01/21/2015	15:05:06	BA13_3439	BA13	BA133439B	UW13740	192	26	01/22/15 09:28 AM	BA13
85014294	Entlassung	01/31/2015	16:02:14	BA13_3439	BA13	BA133439B	UW13740	192	26	01/22/15 09:28 AM	BA13
85014294	Aufnahme	01/21/2015	09:50:05	BA13_HOLD	BA13		UW13740	192	26	01/22/15 09:28 AM	BA13
01965569	Verlegung	01/22/2015	13:06:11	UD04_2406	UD04	UD042406F	UW13741	117	469	01/23/15 10:18 AM	UD04
01965569	Verlegung	01/25/2015	14:52:52	UD04_2406	UD04	UD042406F	UW13741	117	469	01/23/15 10:18 AM	UD04
01965569	Verlegung	01/26/2015	10:47:13	BA13_3438	BA13	BA133438B	UW13741	117	469	01/23/15 10:18 AM	UD04
01965569	Entlassung	02/09/2015	11:07:59	BA13_3438	BA13	BA133438B	UW13741	117	469	01/23/15 10:18 AM	UD04
01965569	Verlegung	01/25/2015	00:32:53	HQ90_1363	HQ90	HQ901363F	UW13741	117	469	01/23/15 10:18 AM	UD04
01965569	Aufnahme	01/21/2015	17:31:45	YJ13_1317	YJ13	YJ131317T	UW13741	117	469	01/23/15 10:18 AM	UD04
81693406	Verlegung	01/22/2015	15:24:41	UD04_2406	UD04	UD042406T	UW13742	117	469	01/27/15 04:16 PM	UD04
81693406	Entlassung	01/28/2015	12:20:31	UD04_2406	UD04	UD042406T	UW13742	117	469	01/27/15 04:16 PM	UD04
81693406	Aufnahme	01/21/2015	18:19:10	YJ13_1321	YJ13	YJ131321F	UW13742	117	469	01/27/15 04:16 PM	UD04
81693406	Verlegung	01/21/2015	21:51:04	YJ13_1321	YJ13	YJ131321F	UW13742	117	469	01/27/15 04:16 PM	UD04
81693406	Verlegung	01/21/2015	18:55:15				UW13742	117	469	01/27/15 04:16 PM	UD04
08835615	Aufnahme	01/30/2015	08:38:57	KI23_2474	KI23	KI232474F	UW13744	780	896	01/31/15 10:07 AM	KI23
08835615	Verlegung	02/04/2015	07:51:04	KI23_2483	KI23	KI232483T	UW13744	780	896	01/31/15 10:07 AM	KI23
08835615	Entlassung	02/06/2015	11:50:39	KI23_2483	KI23	KI232483T	UW13744	780	896	01/31/15 10:07 AM	KI23
95148465	Verlegung	01/27/2015	12:36:07	KI23_2470	KI23	KI232470F	UW13745	117	469	02/02/15 03:02 PM	KI23
95148465	Entlassung	02/02/2015	12:34:39	KI23_2470	KI23	KI232470F	UW13745	117	469	02/02/15 03:02 PM	KI23
95148465	Verlegung	01/26/2015	14:02:05	UD04_2406	UD04	UD042406F	UW13745	117	469	02/02/15 03:02 PM	KI23
95148465	Aufnahme	01/25/2015	21:38:52	YJ13_1317	YJ13	YJ131317F	UW13745	117	469	02/02/15 03:02 PM	KI23
64823662	Aufnahme	01/20/2015	09:13:48	KI23_2470	KI23	KI232470T	UW13746	117	469	02/10/15 03:06 PM	KI23
64823662	Entlassung	02/09/2015	14:17:17	KI23_2470	KI23	KI232470T	UW13746	117	469	02/10/15 03:06 PM	KI23
99468044	Verlegung	02/19/2015	12:38:02	BA13_3444	BA13	BA133444T	UW13747	117	469	02/19/15 01:28 PM	BA13
99468044	Entlassung	02/23/2015	20:45:52	BA13_3444	BA13	BA133444T	UW13747	117	469	02/19/15 01:28 PM	BA13
99468044	Aufnahme	02/19/2015	10:30:49	BA13_INTE	BA13		UW13747	117	469	02/19/15 01:28 PM	BA13
36995777	Verlegung	02/28/2015	15:34:55	KI23_2465	KI23	KI232465T	UW13748	117	469	02/26/15 02:49 PM	BA13
36995777	Entlassung	03/04/2015	14:01:37	KI23_2465	KI23	KI232465T	UW13748	117	469	02/26/15 02:49 PM	BA13
36995777	Verlegung	02/26/2015	17:16:00	BA13_3405	BA13	BA133405T	UW13748	117	469	02/26/15 02:49 PM	BA13
36995777	Verlegung	02/27/2015	11:34:39	BA13_3408	BA13	BA133408B	UW13748	117	469	02/26/15 02:49 PM	BA13
36995777	Verlegung	02/26/2015	13:55:34	BA13_3441	BA13	BA133441B	UW13748	117	469	02/26/15 02:49 PM	BA13
36995777	Verlegung	02/19/2015	12:37:50	BA13_3444	BA13	BA133444F	UW13748	117	469	02/26/15 02:49 PM	BA13
36995777	Aufnahme	02/19/2015	08:27:42	BA13_HOLD	BA13		UW13748	117	469	02/26/15 02:49 PM	BA13
38721489	Verlegung	02/23/2015	12:12:28	BA13_3444	BA13	BA133444T	UW13749	117	469	02/26/15 02:51 PM	BA13
38721489	Entlassung	02/26/2015	13:53:46	BA13_3444	BA13	BA133444T	UW13749	117	469	02/26/15 02:51 PM	BA13
38721489	Aufnahme	02/23/2015	09:34:43	BA13_HOLD	BA13		UW13749	117	469	02/26/15 02:51 PM	BA13
33200379	Verlegung	02/22/2015	15:42:59	KC34_3305	KC34	KC343305T	UW13750	192	26	03/03/15 02:57 PM	UD04
33200379	Verlegung	02/25/2015	12:35:27	UD04_2405	UD04	UD042405F	UW13750	192	26	03/03/15 02:57 PM	UD04
33200379	Entlassung	03/03/2015	08:50:24	UD04_2405	UD04	UD042405F	UW13750	192	26	03/03/15 02:57 PM	UD04
33200379	Verlegung	02/24/2015	12:17:30	BA13_3407	BA13	BA133407F	UW13750	192	26	03/03/15 02:57 PM	UD04
33200379	Verlegung	02/23/2015	14:12:20	BA13_3439	BA13	BA133439B	UW13750	192	26	03/03/15 02:57 PM	UD04
33200379	Aufnahme	02/20/2015	22:53:43	YJ13_1317	YJ13	YJ131317T	UW13750	192	26	03/03/15 02:57 PM	UD04
33200379	Verlegung	02/21/2015	14:43:09	YJ13_1317	YJ13	YJ131317T	UW13750	192	26	03/03/15 02:57 PM	UD04
33200379	Verlegung	02/22/2015	10:39:21	YJ13_1318	YJ13	YJ131318T	UW13750	192	26	03/03/15 02:57 PM	UD04
33200379	Verlegung	02/21/2015	13:39:28				UW13750	192	26	03/03/15 02:57 PM	UD04
17693676	Verlegung	03/02/2015	16:24:48	UD04_2408	UD04	UD042408B	UW13751	117	178	03/04/15 01:43 PM	UD04
17693676	Abw.Beginn	03/08/2015	13:45:00	UD04_2408	UD04	UD042408B	UW13751	117	178	03/04/15 01:43 PM	UD04
17693676	Abw.Ende	03/08/2015	18:00:00	UD04_2408	UD04	UD042408B	UW13751	117	178	03/04/15 01:43 PM	UD04
17693676	Entlassung	03/10/2015	12:50:04	UD04_2408	UD04	UD042408B	UW13751	117	178	03/04/15 01:43 PM	UD04
17693676	Verlegung	02/26/2015	13:27:25	UD04_2419	UD04	UD042419T	UW13751	117	178	03/04/15 01:43 PM	UD04
17693676	Verlegung	02/09/2015	11:08:37	BA13_3438	BA13	BA133438B	UW13751	117	178	03/04/15 01:43 PM	UD04
17693676	Aufnahme	02/09/2015	11:02:11	BA13_INTE	BA13		UW13751	117	178	03/04/15 01:43 PM	UD04
32016328	Verlegung	02/26/2015	17:01:34	BA13_3441	BA13	BA133441B	UW13752	117	469	03/05/15 10:30 AM	BA13
32016328	Entlassung	03/12/2015	13:31:37	BA13_3441	BA13	BA133441B	UW13752	117	469	03/05/15 10:30 AM	BA13
32016328	Aufnahme	02/23/2015	15:45:00	YJ13_1320	YJ13	YJ131320F	UW13752	117	469	03/05/15 10:30 AM	BA13
70831727	Aufnahme	02/25/2015	13:56:00	BA13_3410	BA13	BA133410B	UW13753	117	469	03/05/15 10:33 AM	BA13
70831727	Entlassung	03/12/2015	09:50:53	BA13_3410	BA13	BA133410B	UW13753	117	469	03/05/15 10:33 AM	BA13
88957986	Verlegung	03/03/2015	12:48:30	KI23_2486	KI23	KI232486T	UW13754	192	897	03/06/15 04:02 PM	KI23
88957986	Entlassung	03/06/2015	11:19:44	KI23_2486	KI23	KI232486T	UW13754	192	897	03/06/15 04:02 PM	KI23
88957986	Verlegung	02/25/2015	16:45:33	BA13_3405	BA13	BA133405T	UW13754	192	897	03/06/15 04:02 PM	KI23
88957986	Verlegung	02/26/2015	17:15:33	BA13_3445	BA13	BA133445F	UW13754	192	897	03/06/15 04:02 PM	KI23
88957986	Aufnahme	02/25/2015	10:54:16	BA13_HOLD	BA13		UW13754	192	897	03/06/15 04:02 PM	KI23
87277434	Verlegung	03/04/2015	11:36:13	KI23_2483	KI23	KI232483F	UW13755	117	469	03/10/15 08:50 AM	AF56
87277434	Verlegung	02/25/2015	11:26:47	UD04_2405	UD04	UD042405T	UW13755	117	469	03/10/15 08:50 AM	AF56
87277434	Verlegung	02/23/2015	19:42:28	YJ13_1318	YJ13	YJ131318T	UW13755	117	469	03/10/15 08:50 AM	AF56
87277434	Verlegung	03/09/2015	15:48:35	AF56_2715	AF56	AF562715F	UW13755	117	469	03/10/15 08:50 AM	AF56
87277434	Entlassung	03/17/2015	22:21:12	AF56_2715	AF56	AF562715F	UW13755	117	469	03/10/15 08:50 AM	AF56
87277434	Verlegung	03/17/2015	22:16:45	AF56_2715	AF56	AF562715F	UW13755	117	469	03/10/15 08:50 AM	AF56
87277434	Verlegung	03/17/2015	22:01:47	AF56_HOLD	AF56		UW13755	117	469	03/10/15 08:50 AM	AF56
87277434	Aufnahme	02/23/2015	18:43:33				UW13755	117	469	03/10/15 08:50 AM	AF56
34714345	Aufnahme	03/03/2015	09:02:00	YY87_3368	YY87	YY873368T	UW13756	117	469	03/10/15 08:55 AM	BA13
34714345	Verlegung	03/09/2015	12:47:21	BA13_3406	BA13	BA133406T	UW13756	117	469	03/10/15 08:55 AM	BA13
34714345	Verlegung	03/14/2015	14:59:46	BA13_3410	BA13	BA133410B	UW13756	117	469	03/10/15 08:55 AM	BA13
34714345	Entlassung	03/24/2015	14:32:49	BA13_3410	BA13	BA133410B	UW13756	117	469	03/10/15 08:55 AM	BA13
58122362	Verlegung	03/12/2015	21:56:37	UD04_2416	UD04	UD042416T	UW13757	117	469	03/16/15 04:14 PM	UD04
58122362	Entlassung	03/16/2015	12:00:19	UD04_2416	UD04	UD042416T	UW13757	117	469	03/16/15 04:14 PM	UD04
58122362	Aufnahme	03/05/2015	08:59:05	BA13_3407	BA13	BA133407T	UW13757	117	469	03/16/15 04:14 PM	UD04
58122362	Verlegung	03/11/2015	11:04:16	BA13_3409	BA13		UW13757	117	469	03/16/15 04:14 PM	UD04
58122362	Verlegung	03/11/2015	11:04:42	BA13_3409	BA13	BA133409B	UW13757	117	469	03/16/15 04:14 PM	UD04
58122362	Verlegung	03/11/2015	13:04:22	BA13_HOLD	BA13		UW13757	117	469	03/16/15 04:14 PM	UD04
65876036	Verlegung	03/18/2015	09:58:30	WG16ST01	WG16		UW13758	117	469	03/17/15 12:24 PM	AC03
65876036	Aufnahme	01/26/2015	11:33:50	BA13_3406	BA13	BA133406T	UW13758	117	469	03/17/15 12:24 PM	AC03
65876036	Verlegung	01/29/2015	04:05:09	HQ90_1319	HQ90	HQ901319B	UW13758	117	469	03/17/15 12:24 PM	AC03
65876036	Verlegung	03/04/2015	04:45:24	HQ90_1322	HQ90	HQ901322T	UW13758	117	469	03/17/15 12:24 PM	AC03
65876036	Verlegung	02/13/2015	18:27:48	HQ90_1324	HQ90	HQ901324T	UW13758	117	469	03/17/15 12:24 PM	AC03
65876036	Verlegung	01/27/2015	12:44:23	AC03_1477	AC03		UW13758	117	469	03/17/15 12:24 PM	AC03
65876036	Verlegung	01/27/2015	13:23:23	AC03_1477	AC03	AC031477B	UW13758	117	469	03/17/15 12:24 PM	AC03
65876036	Verlegung	03/02/2015	11:49:35	AC03_1478	AC03	AC031478B	UW13758	117	469	03/17/15 12:24 PM	AC03
65876036	Verlegung	03/04/2015	12:32:42	AC03_1478	AC03		UW13758	117	469	03/17/15 12:24 PM	AC03
65876036	Verlegung	03/05/2015	01:31:50	AC03_1478	AC03	AC031478B	UW13758	117	469	03/17/15 12:24 PM	AC03
65876036	Verlegung	03/18/2015	16:23:27	AC03_1478	AC03	AC031478B	UW13758	117	469	03/17/15 12:24 PM	AC03
65876036	Entlassung	04/16/2015	11:15:32	AC03_1478	AC03	AC031478B	UW13758	117	469	03/17/15 12:24 PM	AC03
69096705	Verlegung	03/20/2015	10:41:34	BA13_3405	BA13	BA133405T	UW13759	192	897	03/19/15 09:34 AM	BA13
69096705	Verlegung	03/24/2015	11:14:47	BA13_3438	BA13	BA133438B	UW13759	192	897	03/19/15 09:34 AM	BA13
69096705	Entlassung	04/20/2015	11:26:11	BA13_3438	BA13	BA133438B	UW13759	192	897	03/19/15 09:34 AM	BA13
69096705	Verlegung	03/13/2015	12:13:41	BA13_3441	BA13	BA133441B	UW13759	192	897	03/19/15 09:34 AM	BA13
69096705	Aufnahme	03/03/2015	11:43:52	JY66E002	JY66	JY6602B2	UW13759	192	897	03/19/15 09:34 AM	BA13
69096705	Verlegung	03/04/2015	09:28:24	JY66E002	JY66	JY6602B2	UW13759	192	897	03/19/15 09:34 AM	BA13
69096705	Verlegung	03/05/2015	12:33:09	JY66E010	JY66		UW13759	192	897	03/19/15 09:34 AM	BA13
69096705	Verlegung	03/05/2015	13:49:46	JY66E010	JY66	JY6610EB	UW13759	192	897	03/19/15 09:34 AM	BA13
69096705	Verlegung	03/03/2015	21:11:11	RX89270	RX89	NCITBED9	UW13759	192	897	03/19/15 09:34 AM	BA13
37346706	Aufnahme	03/20/2015	10:51:37	UD04_2422	UD04	UD042422T	UW13760	117	178	03/20/15 04:09 PM	UD04
37346706	Verlegung	03/23/2015	12:40:37	UD04_2422	UD04	UD042422T	UW13760	117	178	03/20/15 04:09 PM	UD04
37346706	Verlegung	03/24/2015	21:11:28	BA13_3439	BA13	BA133439B	UW13760	117	178	03/20/15 04:09 PM	UD04
37346706	Verlegung	03/29/2015	21:10:04	BA13_3439	BA13	BA133439B	UW13760	117	178	03/20/15 04:09 PM	UD04
37346706	Entlassung	04/01/2015	14:55:43	BA13_3439	BA13	BA133439B	UW13760	117	178	03/20/15 04:09 PM	UD04
37346706	Verlegung	03/21/2015	12:56:12	HQ90_1361	HQ90	HQ901361F	UW13760	117	178	03/20/15 04:09 PM	UD04
37346706	Verlegung	03/29/2015	13:12:45	HQ90_1367	HQ90	HQ901367B	UW13760	117	178	03/20/15 04:09 PM	UD04
56272980	Aufnahme	03/16/2015	19:40:00	BA13_3405	BA13	BA133405F	UW13761	117	469	03/27/15 10:23 AM	BA13
56272980	Verlegung	03/26/2015	12:52:26	BA13_3405	BA13	BA133405T	UW13761	117	469	03/27/15 10:23 AM	BA13
56272980	Verlegung	03/30/2015	10:35:38	BA13_3408	BA13		UW13761	117	469	03/27/15 10:23 AM	BA13
56272980	Verlegung	03/30/2015	10:36:05	BA13_3408	BA13	BA133408B	UW13761	117	469	03/27/15 10:23 AM	BA13
56272980	Entlassung	04/16/2015	13:32:07	BA13_3408	BA13	BA133408B	UW13761	117	469	03/27/15 10:23 AM	BA13
56272980	Verlegung	03/19/2015	21:44:03	HQ90_1325	HQ90	HQ901325T	UW13761	117	469	03/27/15 10:23 AM	BA13
69901627	Verlegung	03/14/2015	15:31:04	UD04_2411	UD04	UD042411B	UW13762	117	469	03/25/15 10:25 AM	UD04
69901627	Entlassung	03/27/2015	10:17:05	UD04_2411	UD04	UD042411B	UW13762	117	469	03/25/15 10:25 AM	UD04
69901627	Aufnahme	03/13/2015	19:33:56	YJ13_1319	YJ13	YJ131319F	UW13762	117	469	03/25/15 10:25 AM	UD04
20465375	Aufnahme	03/02/2015	15:07:20	UD04_2422	UD04	UD042422F	UW13763	564	898	03/25/15 10:29 AM	AC03
20465375	Verlegung	03/05/2015	19:37:44	UD04_2423	UD04	UD042423F	UW13763	564	898	03/25/15 10:29 AM	AC03
20465375	Verlegung	03/16/2015	12:00:17	UD04_2425	UD04	UD042425F	UW13763	564	898	03/25/15 10:29 AM	AC03
20465375	Verlegung	03/06/2015	11:46:47	AC03_1481	AC03		UW13763	564	898	03/25/15 10:29 AM	AC03
20465375	Verlegung	03/11/2015	14:18:45	AC03_1481	AC03	AC031481B	UW13763	564	898	03/25/15 10:29 AM	AC03
20465375	Verlegung	03/17/2015	11:39:31	AC03_1481	AC03		UW13763	564	898	03/25/15 10:29 AM	AC03
20465375	Verlegung	03/18/2015	19:34:21	AC03_1481	AC03	AC031481B	UW13763	564	898	03/25/15 10:29 AM	AC03
20465375	Entlassung	04/23/2015	11:05:42	AC03_1481	AC03	AC031481B	UW13763	564	898	03/25/15 10:29 AM	AC03
56464170	Verlegung	03/23/2015	14:12:06	BA13_3406	BA13	BA133406T	UW13764	18	253	03/26/15 10:51 AM	BA13
56464170	Verlegung	03/29/2015	13:21:24	BA13_3410	BA13	BA133410B	UW13764	18	253	03/26/15 10:51 AM	BA13
56464170	Entlassung	03/30/2015	11:07:20	BA13_3410	BA13	BA133410B	UW13764	18	253	03/26/15 10:51 AM	BA13
56464170	Aufnahme	03/23/2015	09:36:37	BA13_HOLD	BA13		UW13764	18	253	03/26/15 10:51 AM	BA13
80531003	Verlegung	04/04/2015	16:05:02	UD04_2408	UD04	UD042408B	UW13765	117	469	03/31/15 12:21 PM	UD04
80531003	Verlegung	04/08/2015	14:39:16	UD04_2418	UD04	UD042418T	UW13765	117	469	03/31/15 12:21 PM	UD04
80531003	Entlassung	04/13/2015	11:30:30	UD04_2418	UD04	UD042418T	UW13765	117	469	03/31/15 12:21 PM	UD04
80531003	Verlegung	03/24/2015	12:17:43	UD04_2422	UD04		UW13765	117	469	03/31/15 12:21 PM	UD04
80531003	Verlegung	03/24/2015	21:14:07	UD04_2422	UD04	UD042422T	UW13765	117	469	03/31/15 12:21 PM	UD04
80531003	Aufnahme	03/23/2015	05:13:00	YJ13_1317	YJ13	YJ131317F	UW13765	117	469	03/31/15 12:21 PM	UD04
30923271	Verlegung	03/31/2015	15:01:44	BA13_3406	BA13	BA133406F	UW13766	117	469	03/31/15 04:40 PM	BA13
30923271	Entlassung	04/02/2015	15:01:13	BA13_3406	BA13	BA133406F	UW13766	117	469	03/31/15 04:40 PM	BA13
30923271	Aufnahme	03/31/2015	09:43:00	YJ13_1321	YJ13	YJ131321T	UW13766	117	469	03/31/15 04:40 PM	BA13
93745299	Verlegung	04/07/2015	12:21:15	UD04_2411	UD04	UD042411B	UW13767	117	178	04/05/15 11:01 AM	UD04
93745299	Verlegung	04/09/2015	13:45:13	UD04_2419	UD04	UD042419T	UW13767	117	178	04/05/15 11:01 AM	UD04
93745299	Entlassung	04/13/2015	10:30:25	UD04_2419	UD04	UD042419T	UW13767	117	178	04/05/15 11:01 AM	UD04
93745299	Verlegung	04/04/2015	10:47:57	UD04_2426	UD04	UD042426T	UW13767	117	178	04/05/15 11:01 AM	UD04
93745299	Aufnahme	04/03/2015	15:30:04	YJ13_1317	YJ13	YJ131317T	UW13767	117	178	04/05/15 11:01 AM	UD04
12419049	Verlegung	04/05/2015	16:39:56	KI23_2470	KI23	KI232470F	UW13769	80	847	04/06/15 11:52 AM	KI23
12419049	Entlassung	04/08/2015	13:50:09	KI23_2470	KI23	KI232470F	UW13769	80	847	04/06/15 11:52 AM	KI23
12419049	Aufnahme	04/03/2015	13:51:37	HQ90_1366	HQ90	HQ901366B	UW13769	80	847	04/06/15 11:52 AM	KI23
66319314	Aufnahme	04/04/2015	11:12:13	KI23_2485	KI23	KI232485F	UW13770	117	469	04/07/15 03:28 PM	KI23
66319314	Verlegung	04/07/2015	16:20:34	BA13_3437	BA13	BA133437B	UW13770	117	469	04/07/15 03:28 PM	KI23
66319314	Entlassung	04/21/2015	10:16:49	BA13_3437	BA13	BA133437B	UW13770	117	469	04/07/15 03:28 PM	KI23
91905865	Verlegung	03/30/2015	13:55:56	UD04_2417	UD04	UD042417T	UW13771	117	469	04/07/15 03:48 PM	UD04
91905865	Entlassung	04/08/2015	14:51:02	UD04_2417	UD04	UD042417T	UW13771	117	469	04/07/15 03:48 PM	UD04
91905865	Verlegung	03/29/2015	01:59:49	YJ13_1321	YJ13	YJ131321T	UW13771	117	469	04/07/15 03:48 PM	UD04
91905865	Verlegung	03/29/2015	14:27:16	YJ13_1321	YJ13	YJ131321T	UW13771	117	469	04/07/15 03:48 PM	UD04
91905865	Aufnahme	03/29/2015	00:18:39				UW13771	117	469	04/07/15 03:48 PM	UD04
91905865	Verlegung	03/29/2015	09:59:51				UW13771	117	469	04/07/15 03:48 PM	UD04
18506716	Verlegung	04/14/2015	11:02:01	KI23_2470	KI23	KI232470F	UW13772	80	899	04/08/15 09:00 AM	KI23
18506716	Entlassung	06/09/2015	17:51:37	KI23_2470	KI23	KI232470F	UW13772	80	899	04/08/15 09:00 AM	KI23
18506716	Aufnahme	04/07/2015	10:13:20	KI23_2484	KI23	KI232484T	UW13772	80	899	04/08/15 09:00 AM	KI23
57262849	Verlegung	04/07/2015	15:53:55	UD04_2405	UD04	UD042405T	UW13773	117	469	04/08/15 09:02 AM	UD04
57262849	Verlegung	04/13/2015	13:24:44	UD04_2408	UD04	UD042408B	UW13773	117	469	04/08/15 09:02 AM	UD04
57262849	Entlassung	04/14/2015	13:00:17	UD04_2408	UD04	UD042408B	UW13773	117	469	04/08/15 09:02 AM	UD04
57262849	Verlegung	04/03/2015	15:22:54	HO94_2217	HO94	HO942217T	UW13773	117	469	04/08/15 09:02 AM	UD04
57262849	Aufnahme	04/02/2015	12:23:00	HO94_2224	HO94	HO942224F	UW13773	117	469	04/08/15 09:02 AM	UD04
87769453	Aufnahme	03/27/2015	10:44:58	BA13_3444	BA13	BA133444T	UW13774	17	900	04/09/15 12:20 PM	BA13
87769453	Entlassung	04/09/2015	16:07:09	BA13_3444	BA13	BA133444T	UW13774	17	900	04/09/15 12:20 PM	BA13
14737996	Verlegung	04/15/2015	12:00:36	KI23_2472	KI23	KI232472T	UW13776	117	469	04/15/15 11:15 AM	KI23
14737996	Entlassung	04/16/2015	12:07:43	KI23_2472	KI23	KI232472T	UW13776	117	469	04/15/15 11:15 AM	KI23
14737996	Aufnahme	04/13/2015	21:45:29	KI23_2482	KI23	KI232482B	UW13776	117	469	04/15/15 11:15 AM	KI23
50752735	Verlegung	04/17/2015	16:03:18	UD04_2407	UD04	UD042407F	UW13777	117	36	04/18/15 12:25 PM	UD04
50752735	Entlassung	04/22/2015	09:55:54	UD04_2407	UD04	UD042407F	UW13777	117	36	04/18/15 12:25 PM	UD04
50752735	Aufnahme	04/16/2015	17:31:06	YJ13_1322	YJ13	YJ131322F	UW13777	117	36	04/18/15 12:25 PM	UD04
45494808	Verlegung	04/18/2015	16:17:48	UD04_2417	UD04	UD042417T	UW13778	117	469	04/19/15 11:16 AM	UD04
45494808	Entlassung	04/22/2015	11:54:50	UD04_2417	UD04	UD042417T	UW13778	117	469	04/19/15 11:16 AM	UD04
45494808	Verlegung	04/11/2015	11:18:16	UD04_2423	UD04		UW13778	117	469	04/19/15 11:16 AM	UD04
45494808	Verlegung	04/11/2015	11:51:38	UD04_2423	UD04	UD042423T	UW13778	117	469	04/19/15 11:16 AM	UD04
45494808	Aufnahme	04/10/2015	19:43:23	YJ13_1321	YJ13	YJ131321F	UW13778	117	469	04/19/15 11:16 AM	UD04
31367837	Aufnahme	04/20/2015	13:18:17	KI23_2467	KI23	KI232467T	UW13779	117	469	04/21/15 03:54 PM	KI23
31367837	Entlassung	04/23/2015	12:33:51	KI23_2467	KI23	KI232467T	UW13779	117	469	04/21/15 03:54 PM	KI23
77014363	Aufnahme	03/23/2015	10:12:57	UD04_2405	UD04	UD042405F	UW13780	117	469	04/22/15 11:38 AM	UD04
77014363	Verlegung	04/24/2015	13:43:10	UD04_2411	UD04	UD042411B	UW13780	117	469	04/22/15 11:38 AM	UD04
77014363	Entlassung	04/26/2015	12:21:47	UD04_2411	UD04	UD042411B	UW13780	117	469	04/22/15 11:38 AM	UD04
77014363	Verlegung	04/10/2015	19:28:05	UD04_2421	UD04	UD042421F	UW13780	117	469	04/22/15 11:38 AM	UD04
49578856	Verlegung	04/26/2015	12:54:27	AC03_1474	AC03	AC031474B	UW13781	564	901	04/22/15 11:40 AM	ZN31
49578856	Entlassung	05/28/2015	15:36:25	AC03_1474	AC03	AC031474B	UW13781	564	901	04/22/15 11:40 AM	ZN31
49578856	Verlegung	03/23/2015	14:15:25	AC03_1489	AC03	AC031489B	UW13781	564	901	04/22/15 11:40 AM	ZN31
49578856	Verlegung	04/15/2015	14:39:18	ZN31_0410	ZN31		UW13781	564	901	04/22/15 11:40 AM	ZN31
49578856	Abw.Beginn	04/18/2015	12:00:00	ZN31_0410	ZN31		UW13781	564	901	04/22/15 11:40 AM	ZN31
49578856	Abw.Ende	04/19/2015	16:00:00	ZN31_0410	ZN31		UW13781	564	901	04/22/15 11:40 AM	ZN31
49578856	Aufnahme	03/10/2015	14:07:55	XR55_1116	XR55		UW13781	564	901	04/22/15 11:40 AM	ZN31
49578856	Verlegung	03/12/2015	11:00:48	XR55_1116	XR55	XR551116B	UW13781	564	901	04/22/15 11:40 AM	ZN31
49578856	Verlegung	03/11/2015	16:58:32	AF56_2718	AF56	AF562718F	UW13781	564	901	04/22/15 11:40 AM	ZN31
43135182	Verlegung	04/23/2015	20:08:16	WO442731	WO44		UW13782	117	469	04/23/15 11:43 AM	AC03
43135182	Verlegung	04/25/2015	15:37:37	WO442731	WO44	O532731E	UW13782	117	469	04/23/15 11:43 AM	AC03
43135182	Aufnahme	04/22/2015	12:57:25	AC03_1477	AC03		UW13782	117	469	04/23/15 11:43 AM	AC03
43135182	Verlegung	04/22/2015	19:36:42	AC03_1477	AC03	AC031477B	UW13782	117	469	04/23/15 11:43 AM	AC03
43135182	Verlegung	04/27/2015	13:15:53	AC03_1487	AC03	AC031487B	UW13782	117	469	04/23/15 11:43 AM	AC03
43135182	Entlassung	05/15/2015	20:30:00	AC03_1487	AC03	AC031487B	UW13782	117	469	04/23/15 11:43 AM	AC03
33749894	Aufnahme	04/24/2015	08:46:19	UD04_2426	UD04	UD042426F	UW13783	117	469	04/24/15 04:16 PM	UD04
33749894	Entlassung	04/30/2015	13:02:17	UD04_2426	UD04	UD042426F	UW13783	117	469	04/24/15 04:16 PM	UD04
13435240	Verlegung	04/27/2015	15:56:37	KI23_2479	KI23	KI232479B	UW13784	117	469	05/01/15 08:53 AM	KI23
13435240	Entlassung	04/30/2015	12:29:19	KI23_2479	KI23	KI232479B	UW13784	117	469	05/01/15 08:53 AM	KI23
13435240	Aufnahme	04/25/2015	13:59:00	BA13_3442	BA13	BA133442B	UW13784	117	469	05/01/15 08:53 AM	KI23
82400842	Verlegung	05/03/2015	11:14:18	UD04_2418	UD04	UD042418F	UW13785	117	469	05/05/15 11:23 AM	UD04
82400842	Entlassung	05/05/2015	11:45:38	UD04_2418	UD04	UD042418F	UW13785	117	469	05/05/15 11:23 AM	UD04
82400842	Aufnahme	05/01/2015	19:48:00	YJ13_1319	YJ13	YJ131319F	UW13785	117	469	05/05/15 11:23 AM	UD04
71094777	Verlegung	05/04/2015	16:16:26	BA13_3406	BA13	BA133406F	UW13786	117	469	05/07/15 10:45 AM	BA13
71094777	Verlegung	04/28/2015	12:07:13	BA13_3408	BA13	BA133408B	UW13786	117	469	05/07/15 10:45 AM	BA13
71094777	Verlegung	05/13/2015	13:11:57	BA13_3408	BA13	BA133408B	UW13786	117	469	05/07/15 10:45 AM	BA13
71094777	Entlassung	05/20/2015	12:16:21	BA13_3408	BA13	BA133408B	UW13786	117	469	05/07/15 10:45 AM	BA13
71094777	Verlegung	04/20/2015	11:27:45	BA13_3438	BA13	BA133438B	UW13786	117	469	05/07/15 10:45 AM	BA13
71094777	Verlegung	04/21/2015	12:17:34	BA13_3445	BA13	BA133445T	UW13786	117	469	05/07/15 10:45 AM	BA13
71094777	Aufnahme	04/20/2015	09:53:49	BA13_HOLD	BA13		UW13786	117	469	05/07/15 10:45 AM	BA13
71094777	Verlegung	04/25/2015	10:08:25	HQ90_1323	HQ90	HQ901323T	UW13786	117	469	05/07/15 10:45 AM	BA13
52047116	Aufnahme	05/15/2015	08:04:06	UD04_2418	UD04	UD042418F	UW13787	89	301	05/18/15 02:41 PM	UD04
52047116	Entlassung	05/18/2015	12:33:28	UD04_2418	UD04	UD042418F	UW13787	89	301	05/18/15 02:41 PM	UD04
71902294	Verlegung	05/26/2015	07:34:36	BA13_3408	BA13	BA133408B	UW13788	117	469	05/21/15 11:59 AM	BA13
71902294	Entlassung	06/01/2015	12:27:43	BA13_3408	BA13	BA133408B	UW13788	117	469	05/21/15 11:59 AM	BA13
71902294	Verlegung	05/15/2015	12:58:17	BA13_3444	BA13	BA133444F	UW13788	117	469	05/21/15 11:59 AM	BA13
71902294	Verlegung	05/22/2015	14:47:44	BA13_3444	BA13	BA133444T	UW13788	117	469	05/21/15 11:59 AM	BA13
71902294	Aufnahme	05/15/2015	10:56:54	BA13_HOLD	BA13		UW13788	117	469	05/21/15 11:59 AM	BA13
13186999	Verlegung	06/23/2015	11:43:41	GV534115	GV53		UW13789	117	469	06/11/15 10:51 AM	UD04
13186999	Verlegung	06/23/2015	12:00:44	GV534115	GV53	GV53115E	UW13789	117	469	06/11/15 10:51 AM	UD04
13186999	Entlassung	06/25/2015	12:00:00	GV534115	GV53	GV53115E	UW13789	117	469	06/11/15 10:51 AM	UD04
13186999	Verlegung	06/12/2015	14:53:31	UD04_2420	UD04	UD042420F	UW13789	117	469	06/11/15 10:51 AM	UD04
13186999	Verlegung	06/10/2015	11:26:48	UD04_2421	UD04	UD042421F	UW13789	117	469	06/11/15 10:51 AM	UD04
13186999	Aufnahme	06/09/2015	16:58:00	HQ90_1363	HQ90	HQ901363T	UW13789	117	469	06/11/15 10:51 AM	UD04
38677496	Aufnahme	06/11/2015	15:41:52	UD04_2419	UD04	UD042419F	UW13790	117	469	06/12/15 10:46 AM	UD04
38677496	Entlassung	06/16/2015	10:50:10	UD04_2419	UD04	UD042419F	UW13790	117	469	06/12/15 10:46 AM	UD04
49909133	Aufnahme	06/12/2015	10:03:05	KI23_2467	KI23	KI232467F	UW13791	117	469	06/13/15 12:00 PM	KI23
49909133	Verlegung	06/16/2015	10:51:37	KI23_2479	KI23	KI232479B	UW13791	117	469	06/13/15 12:00 PM	KI23
49909133	Entlassung	06/17/2015	12:41:42	KI23_2479	KI23	KI232479B	UW13791	117	469	06/13/15 12:00 PM	KI23
41232812	Verlegung	06/15/2015	19:24:55	UD04_2406	UD04	UD042406F	UW13792	117	178	06/16/15 01:38 PM	UD04
41232812	Entlassung	06/22/2015	11:21:47	UD04_2406	UD04	UD042406F	UW13792	117	178	06/16/15 01:38 PM	UD04
41232812	Aufnahme	06/15/2015	11:07:00	YJ13_1317	YJ13	YJ131317F	UW13792	117	178	06/16/15 01:38 PM	UD04
06797403	Aufnahme	06/05/2015	08:18:01	GV534106	GV53	GV53106F	UW13793	117	469	06/16/15 01:35 PM	UD04
06797403	Abw.Beginn	06/06/2015	11:00:00	GV534106	GV53	GV53106F	UW13793	117	469	06/16/15 01:35 PM	UD04
06797403	Abw.Ende	06/07/2015	20:00:00	GV534106	GV53	GV53106F	UW13793	117	469	06/16/15 01:35 PM	UD04
06797403	Verlegung	06/11/2015	11:05:55	UD04_2418	UD04	UD042418T	UW13793	117	469	06/16/15 01:35 PM	UD04
06797403	Verlegung	06/29/2015	12:45:02	UD04_2419	UD04	UD042419T	UW13793	117	469	06/16/15 01:35 PM	UD04
06797403	Entlassung	07/03/2015	10:15:34	UD04_2419	UD04	UD042419T	UW13793	117	469	06/16/15 01:35 PM	UD04
06797403	Verlegung	06/10/2015	19:07:02	YJ13_1319	YJ13	YJ131319T	UW13793	117	469	06/16/15 01:35 PM	UD04
44713493	Aufnahme	06/10/2015	14:45:43	KI23_2466	KI23	KI232466T	UW13794	117	469	06/22/15 04:05 PM	KI23
44713493	Entlassung	06/23/2015	12:02:50	KI23_2466	KI23	KI232466T	UW13794	117	469	06/22/15 04:05 PM	KI23
61832421	Aufnahme	06/15/2015	07:54:36	KI23_2484	KI23	KI232484T	UW13795	117	469	06/22/15 08:48 AM	KI23
61832421	Entlassung	06/21/2015	18:35:48	KI23_2484	KI23	KI232484T	UW13795	117	469	06/22/15 08:48 AM	KI23
02499471	Aufnahme	06/16/2015	08:41:56	KI23_2474	KI23	KI232474T	UW13796	117	469	06/22/15 08:48 AM	KI23
02499471	Entlassung	06/23/2015	12:20:05	KI23_2474	KI23	KI232474T	UW13796	117	469	06/22/15 08:48 AM	KI23
74648877	Aufnahme	06/01/2015	10:27:34	UD04_2417	UD04	UD042417T	UW13797	117	24	06/23/15 01:35 PM	UD04
74648877	Entlassung	06/23/2015	11:56:32	UD04_2417	UD04	UD042417T	UW13797	117	24	06/23/15 01:35 PM	UD04
19065940	Verlegung	06/09/2015	13:06:57	KI23_2468	KI23	KI232468T	UW13798	117	469	06/23/15 01:35 PM	UD04
19065940	Verlegung	05/19/2015	11:48:46	UD04_2407	UD04	UD042407T	UW13798	117	469	06/23/15 01:35 PM	UD04
19065940	Verlegung	05/15/2015	14:55:55	UD04_2411	UD04	UD042411B	UW13798	117	469	06/23/15 01:35 PM	UD04
19065940	Aufnahme	05/13/2015	10:19:06	UD04_2418	UD04	UD042418T	UW13798	117	469	06/23/15 01:35 PM	UD04
19065940	Verlegung	06/10/2015	12:53:32	UD04_2420	UD04	UD042420T	UW13798	117	469	06/23/15 01:35 PM	UD04
19065940	Verlegung	06/14/2015	16:01:02	UD04_2421	UD04	UD042421T	UW13798	117	469	06/23/15 01:35 PM	UD04
19065940	Entlassung	07/03/2015	10:28:53	UD04_2421	UD04	UD042421T	UW13798	117	469	06/23/15 01:35 PM	UD04
13990490	Verlegung	07/10/2015	22:29:21	GV534108	GV53	GV53108F	UW13799	117	178	06/25/15 10:30 AM	UD04
13990490	Verlegung	07/10/2015	15:18:48	GV534116	GV53	GV53116F	UW13799	117	178	06/25/15 10:30 AM	UD04
13990490	Verlegung	07/06/2015	12:37:25	UD04_2405	UD04	UD042405T	UW13799	117	178	06/25/15 10:30 AM	UD04
13990490	Verlegung	07/03/2015	12:12:32	UD04_2411	UD04	UD042411B	UW13799	117	178	06/25/15 10:30 AM	UD04
13990490	Aufnahme	06/24/2015	11:53:56	UD04_2419	UD04	UD042419F	UW13799	117	178	06/25/15 10:30 AM	UD04
13990490	Verlegung	07/13/2015	17:12:04	HQ90_1318	HQ90	HQ901318B	UW13799	117	178	06/25/15 10:30 AM	UD04
13990490	Entlassung	07/21/2015	09:56:00	HQ90_1318	HQ90	HQ901318B	UW13799	117	178	06/25/15 10:30 AM	UD04
27874296	Verlegung	06/23/2015	14:49:24	KI23_2474	KI23	KI232474F	UW13800	117	178	06/30/15 09:50 AM	KI23
27874296	Entlassung	06/30/2015	11:44:26	KI23_2474	KI23	KI232474F	UW13800	117	178	06/30/15 09:50 AM	KI23
27874296	Verlegung	06/22/2015	19:19:45	YJ13_1318	YJ13	YJ131318T	UW13800	117	178	06/30/15 09:50 AM	KI23
27874296	Aufnahme	06/22/2015	12:22:00	YJ13_1320	YJ13	YJ131320T	UW13800	117	178	06/30/15 09:50 AM	KI23
71756551	Verlegung	06/30/2015	12:46:57	UD04_2405	UD04	UD042405F	UW13801	117	178	06/30/15 04:22 PM	UD04
71756551	Entlassung	07/09/2015	09:57:23	UD04_2405	UD04	UD042405F	UW13801	117	178	06/30/15 04:22 PM	UD04
71756551	Verlegung	06/28/2015	12:58:46	UD04_2410	UD04	UD042410B	UW13801	117	178	06/30/15 04:22 PM	UD04
71756551	Verlegung	06/24/2015	19:06:26	UD04_2419	UD04	UD042419T	UW13801	117	178	06/30/15 04:22 PM	UD04
71756551	Verlegung	06/22/2015	06:09:48	HQ90_1324	HQ90	HQ901324F	UW13801	117	178	06/30/15 04:22 PM	UD04
71756551	Aufnahme	06/21/2015	21:17:59	HQ90_1325	HQ90	HQ901325F	UW13801	117	178	06/30/15 04:22 PM	UD04
