# Supplementary material for: Comprehensive integrated NGS-based surveillance and contact-network modeling unravels transmission dynamics of vancomycin-resistant enterococci in a high-risk population within a tertiary care hospital
Source: PLoS One. 2020 Jun 24;15(6):e0235160. doi: 10.1371/journal.pone.0235160 (PMC7314025; doi:10.1371/journal.pone.0235160)
Supplement: S1 File — The folder includes all necessary files and documents to run the developed tool. (ZIP) [file pone.0235160.s004.zip › VRE-line-chart-master/convert_tree.py]

import sys
from ete3 import Tree
import random

def get_json(node):
    # Read ETE tag for duplication or speciation events
    if not hasattr(node, 'evoltype'):
        dup = random.sample(['N','Y'], 1)[0]
    elif node.evoltype == "S":
        dup = "N"
    elif node.evoltype == "D":
        dup = "Y"

    node.name = node.name.replace("'", '')
        
    json = { "name": node.name, 
             "display_label": node.name,
             "duplication": dup,
             "branch_length": str(node.dist),
             "common_name": node.name,
             "seq_length": 0,
             "type": "node" if node.children else "leaf",
             "uniprot_name": "Unknown",
             }
    if node.children:
        json["children"] = []
        for ch in node.children:
            json["children"].append(get_json(ch))
    return json


if __name__ == '__main__':
    if len(sys.argv) > 1:
        t = Tree(sys.argv[1])
    else:
        print("Error: No input file given.")
        sys.exit(1)
                   
    # TreeWidget seems to fail with simple quotes
    print(str(get_json(t)).replace("'", '"'))
