# Supplementary material for: Comprehensive integrated NGS-based surveillance and contact-network modeling unravels transmission dynamics of vancomycin-resistant enterococci in a high-risk population within a tertiary care hospital
Source: PLoS One. 2020 Jun 24;15(6):e0235160. doi: 10.1371/journal.pone.0235160 (PMC7314025; doi:10.1371/journal.pone.0235160)
Supplement: S1 File — The folder includes all necessary files and documents to run the developed tool. (ZIP) [file pone.0235160.s004.zip › VRE-line-chart-master/tree.css]

.treenode-leaf circle {
  fill: #fff;
  stroke: steelblue;
  stroke-width: 1px;
}

.treenode-leaf text { font: sans-serif; }

.treenode-internal{ 
  fill: none;
  stroke: none;
}

.treelink {
  fill: none;
  stroke: #999;
  stroke-width: 2px;
}

.treepointerlink {
  fill: none;
  stroke : #ccc;
  stroke-width: 1px;
  stroke-dasharray: 5px;
}
