# Supplementary material for: Comprehensive integrated NGS-based surveillance and contact-network modeling unravels transmission dynamics of vancomycin-resistant enterococci in a high-risk population within a tertiary care hospital
Source: PLoS One. 2020 Jun 24;15(6):e0235160. doi: 10.1371/journal.pone.0235160 (PMC7314025; doi:10.1371/journal.pone.0235160)
Supplement: S1 File — The folder includes all necessary files and documents to run the developed tool. (ZIP) [file pone.0235160.s004.zip › VRE-line-chart-master/tree.json]

{"name": "", "display_label": "", "duplication": "Y", "branch_length": "0.0", "common_name": "", "seq_length": 0, "type": "node", "uniprot_name": "Unknown", "children": [{"name": "", "display_label": "", "duplication": "Y", "branch_length": "0.008445552027669587", "common_name": "", "seq_length": 0, "type": "node", "uniprot_name": "Unknown", "children": [{"name": "", "display_label": "", "duplication": "N", "branch_length": "0.020111808464710258", "common_name": "", "seq_length": 0, "type": "node", "uniprot_name": "Unknown", "children": [{"name": "", "display_label": "", "duplication": "N", "branch_length": "0.013187659303570748", "common_name": "", "seq_length": 0, "type": "node", "uniprot_name": "Unknown", "children": [{"name": "", "display_label": "", "duplication": "N", "branch_length": "0.0035866546214492687", "common_name": "", "seq_length": 0, "type": "node", "uniprot_name": "Unknown", "children": [{"name": "", "display_label": "", "duplication": "Y", "branch_length": "0.008936254303511634", "common_name": "", "seq_length": 0, "type": "node", "uniprot_name": "Unknown", "children": [{"name": "", "display_label": "", "duplication": "Y", "branch_length": "0.01960048095461976", "common_name": "", "seq_length": 0, "type": "node", "uniprot_name": "Unknown", "children": [{"name": "", "display_label": "", "duplication": "N", "branch_length": "0.0077426933952311015", "common_name": "", "seq_length": 0, "type": "node", "uniprot_name": "Unknown", "children": [{"name": "", "display_label": "", "duplication": "Y", "branch_length": "0.014409881580396501", "common_name": "", "seq_length": 0, "type": "node", "uniprot_name": "Unknown", "children": [{"name": "UW13797", "display_label": "UW13797", "duplication": "N", "branch_length": "0.01999135968778424", "common_name": "UW13797", "seq_length": 0, "type": "leaf", "uniprot_name": "Unknown"}, {"name": "", "display_label": "", "duplication": "Y", "branch_length": "0.01930990438400455", "common_name": "", "seq_length": 0, "type": "node", "uniprot_name": "Unknown", "children": [{"name": "", "display_label": "", "duplication": "Y", "branch_length": "6.671806563210566e-05", "common_name": "", "seq_length": 0, "type": "node", "uniprot_name": "Unknown", "children": [{"name": "", "display_label": "", "duplication": "Y", "branch_length": "5.5380556385593524e-05", "common_name": "", "seq_length": 0, "type": "node", "uniprot_name": "Unknown", "children": [{"name": "", "display_label": "", "duplication": "N", "branch_length": "5.7978825394549075e-05", "common_name": "", "seq_length": 0, "type": "node", "uniprot_name": "Unknown", "children": [{"name": "UW13707", "display_label": "UW13707", "duplication": "Y", "branch_length": "-1.1803488520624826e-06", "common_name": "UW13707", "seq_length": 0, "type": "leaf", "uniprot_name": "Unknown"}, {"name": "", "display_label": "", "duplication": "Y", "branch_length": "1.6833503538462112e-06", "common_name": "", "seq_length": 0, "type": "node", "uniprot_name": "Unknown", "children": [{"name": "UW13711", "display_label": "UW13711", "duplication": "N", "branch_length": "-1.708176815130039e-06", "common_name": "UW13711", "seq_length": 0, "type": "leaf", "uniprot_name": "Unknown"}, {"name": "", "display_label": "", "duplication": "N", "branch_length": "8.281933974402386e-07", "common_name": "", "seq_length": 0, "type": "node", "uniprot_name": "Unknown", "children": [{"name": "", "display_label": "", "duplication": "N", "branch_length": "2.267652201126246e-07", "common_name": "", "seq_length": 0, "type": "node", "uniprot_name": "Unknown", "children": [{"name": "UW13770", "display_label": "UW13770", "duplication": "N", "branch_length": "-6.65846913908886e-07", "common_name": "UW13770", "seq_length": 0, "type": "leaf", "uniprot_name": "Unknown"}, {"name": "UW13710", "display_label": "UW13710", "duplication": "N", "branch_length": "6.65846913908886e-07", "common_name": "UW13710", "seq_length": 0, "type": "leaf", "uniprot_name": "Unknown"}]}, {"name": "UW13783", "display_label": "UW13783", "duplication": "N", "branch_length": "0.0007097484895018269", "common_name": "UW13783", "seq_length": 0, "type": "leaf", "uniprot_name": "Unknown"}]}]}]}, {"name": "", "display_label": "", "duplication": "Y", "branch_length": "0.0006044730042988082", "common_name": "", "seq_length": 0, "type": "node", "uniprot_name": "Unknown", "children": [{"name": "UW13768", "display_label": "UW13768", "duplication": "N", "branch_length": "-5.549463674895099e-05", "common_name": "UW13768", "seq_length": 0, "type": "leaf", "uniprot_name": "Unknown"}, {"name": "", "display_label": "", "duplication": "N", "branch_length": "4.788652007100296e-05", "common_name": "", "seq_length": 0, "type": "node", "uniprot_name": "Unknown", "children": [{"name": "", "display_label": "", "duplication": "Y", "branch_length": "0.00015868166335501172", "common_name": "", "seq_length": 0, "type": "node", "uniprot_name": "Unknown", "children": [{"name": "", "display_label": "", "duplication": "Y", "branch_length": "0.00019491973423267067", "common_name": "", "seq_length": 0, "type": "node", "uniprot_name": "Unknown", "children": [{"name": "UW13752", "display_label": "UW13752", "duplication": "N", "branch_length": "-0.00037083209492886715", "common_name": "UW13752", "seq_length": 0, "type": "leaf", "uniprot_name": "Unknown"}, {"name": "UW13756", "display_label": "UW13756", "duplication": "N", "branch_length": "0.0011588541604640548", "common_name": "UW13756", "seq_length": 0, "type": "leaf", "uniprot_name": "Unknown"}]}, {"name": "UW13766", "display_label": "UW13766", "duplication": "N", "branch_length": "0.0005414384920442635", "common_name": "UW13766", "seq_length": 0, "type": "leaf", "uniprot_name": "Unknown"}]}, {"name": "", "display_label": "", "duplication": "N", "branch_length": "4.679256176513362e-06", "common_name": "", "seq_length": 0, "type": "node", "uniprot_name": "Unknown", "children": [{"name": "UW13779", "display_label": "UW13779", "duplication": "N", "branch_length": "-4.231408637903981e-06", "common_name": "UW13779", "seq_length": 0, "type": "leaf", "uniprot_name": "Unknown"}, {"name": "", "display_label": "", "duplication": "N", "branch_length": "2.7684470197810805e-06", "common_name": "", "seq_length": 0, "type": "node", "uniprot_name": "Unknown", "children": [{"name": "UW13765", "display_label": "UW13765", "duplication": "N", "branch_length": "-1.495028797356087e-06", "common_name": "UW13765", "seq_length": 0, "type": "leaf", "uniprot_name": "Unknown"}, {"name": "", "display_label": "", "duplication": "N", "branch_length": "1.0539232750396221e-06", "common_name": "", "seq_length": 0, "type": "node", "uniprot_name": "Unknown", "children": [{"name": "UW13737", "display_label": "UW13737", "duplication": "N", "branch_length": "-6.285609128177183e-07", "common_name": "UW13737", "seq_length": 0, "type": "leaf", "uniprot_name": "Unknown"}, {"name": "", "display_label": "", "duplication": "N", "branch_length": "4.674724462097436e-07", "common_name": "", "seq_length": 0, "type": "node", "uniprot_name": "Unknown", "children": [{"name": "UW13747", "display_label": "UW13747", "duplication": "N", "branch_length": "-1.1487911567713015e-07", "common_name": "UW13747", "seq_length": 0, "type": "leaf", "uniprot_name": "Unknown"}, {"name": "", "display_label": "", "duplication": "N", "branch_length": "5.5603136608434085e-08", "common_name": "", "seq_length": 0, "type": "node", "uniprot_name": "Unknown", "children": [{"name": "", "display_label": "", "duplication": "N", "branch_length": "2.308468063179272e-08", "common_name": "", "seq_length": 0, "type": "node", "uniprot_name": "Unknown", "children": [{"name": "", "display_label": "", "duplication": "N", "branch_length": "3.1456744916682176e-08", "common_name": "", "seq_length": 0, "type": "node", "uniprot_name": "Unknown", "children": [{"name": "", "display_label": "", "duplication": "Y", "branch_length": "1.921541818936093e-08", "common_name": "", "seq_length": 0, "type": "node", "uniprot_name": "Unknown", "children": [{"name": "", "display_label": "", "duplication": "N", "branch_length": "7.807694702037698e-08", "common_name": "", "seq_length": 0, "type": "node", "uniprot_name": "Unknown", "children": [{"name": "", "display_label": "", "duplication": "Y", "branch_length": "1.5163746266204622e-07", "common_name": "", "seq_length": 0, "type": "node", "uniprot_name": "Unknown", "children": [{"name": "", "display_label": "", "duplication": "Y", "branch_length": "2.9259220467748454e-07", "common_name": "", "seq_length": 0, "type": "node", "uniprot_name": "Unknown", "children": [{"name": "UW13690", "display_label": "UW13690", "duplication": "N", "branch_length": "-6.757926105953477e-07", "common_name": "UW13690", "seq_length": 0, "type": "leaf", "uniprot_name": "Unknown"}, {"name": "", "display_label": "", "duplication": "N", "branch_length": "1.2807134983918043e-05", "common_name": "", "seq_length": 0, "type": "node", "uniprot_name": "Unknown", "children": [{"name": "", "display_label": "", "duplication": "Y", "branch_length": "0.0006921932166790018", "common_name": "", "seq_length": 0, "type": "node", "uniprot_name": "Unknown", "children": [{"name": "", "display_label": "", "duplication": "Y", "branch_length": "0.001061438846076674", "common_name": "", "seq_length": 0, "type": "node", "uniprot_name": "Unknown", "children": [{"name": "UW13745", "display_label": "UW13745", "duplication": "Y", "branch_length": "-0.0017478688260022255", "common_name": "UW13745", "seq_length": 0, "type": "leaf", "uniprot_name": "Unknown"}, {"name": "", "display_label": "", "duplication": "Y", "branch_length": "0.0017478688260022255", "common_name": "", "seq_length": 0, "type": "node", "uniprot_name": "Unknown", "children": [{"name": "UW13788", "display_label": "UW13788", "duplication": "Y", "branch_length": "-2.4499416597444946e-06", "common_name": "UW13788", "seq_length": 0, "type": "leaf", "uniprot_name": "Unknown"}, {"name": "", "display_label": "", "duplication": "Y", "branch_length": "2.4499416597444946e-06", "common_name": "", "seq_length": 0, "type": "node", "uniprot_name": "Unknown", "children": [{"name": "UW13741", "display_label": "UW13741", "duplication": "N", "branch_length": "-1.6326311804704119e-06", "common_name": "UW13741", "seq_length": 0, "type": "leaf", "uniprot_name": "Unknown"}, {"name": "UW13742", "display_label": "UW13742", "duplication": "N", "branch_length": "1.6326311804704119e-06", "common_name": "UW13742", "seq_length": 0, "type": "leaf", "uniprot_name": "Unknown"}]}]}]}, {"name": "UW13746", "display_label": "UW13746", "duplication": "Y", "branch_length": "0.0007143828248131804", "common_name": "UW13746", "seq_length": 0, "type": "leaf", "uniprot_name": "Unknown"}]}, {"name": "", "display_label": "", "duplication": "Y", "branch_length": "0.00016437972007567192", "common_name": "", "seq_length": 0, "type": "node", "uniprot_name": "Unknown", "children": [{"name": "", "display_label": "", "duplication": "N", "branch_length": "0.0005300619604745244", "common_name": "", "seq_length": 0, "type": "node", "uniprot_name": "Unknown", "children": [{"name": "UW13761", "display_label": "UW13761", "duplication": "Y", "branch_length": "-6.397855355665323e-07", "common_name": "UW13761", "seq_length": 0, "type": "leaf", "uniprot_name": "Unknown"}, {"name": "UW13786", "display_label": "UW13786", "duplication": "N", "branch_length": "6.397855355665323e-07", "common_name": "UW13786", "seq_length": 0, "type": "leaf", "uniprot_name": "Unknown"}]}, {"name": "", "display_label": "", "duplication": "N", "branch_length": "0.0012682014412498737", "common_name": "", "seq_length": 0, "type": "node", "uniprot_name": "Unknown", "children": [{"name": "", "display_label": "", "duplication": "N", "branch_length": "5.306734836929946e-05", "common_name": "", "seq_length": 0, "type": "node", "uniprot_name": "Unknown", "children": [{"name": "UW13795", "display_label": "UW13795", "duplication": "N", "branch_length": "-1.901109792046462e-06", "common_name": "UW13795", "seq_length": 0, "type": "leaf", "uniprot_name": "Unknown"}, {"name": "UW13789", "display_label": "UW13789", "duplication": "Y", "branch_length": "1.901109792046462e-06", "common_name": "UW13789", "seq_length": 0, "type": "leaf", "uniprot_name": "Unknown"}]}, {"name": "UW13798", "display_label": "UW13798", "duplication": "Y", "branch_length": "0.00068412406236595", "common_name": "UW13798", "seq_length": 0, "type": "leaf", "uniprot_name": "Unknown"}]}]}]}]}, {"name": "UW13720", "display_label": "UW13720", "duplication": "N", "branch_length": "-2.9259220467748454e-07", "common_name": "UW13720", "seq_length": 0, "type": "leaf", "uniprot_name": "Unknown"}]}, {"name": "UW13739", "display_label": "UW13739", "duplication": "Y", "branch_length": "-1.5163746266204622e-07", "common_name": "UW13739", "seq_length": 0, "type": "leaf", "uniprot_name": "Unknown"}]}, {"name": "", "display_label": "", "duplication": "N", "branch_length": "9.464191762021798e-09", "common_name": "", "seq_length": 0, "type": "node", "uniprot_name": "Unknown", "children": [{"name": "", "display_label": "", "duplication": "Y", "branch_length": "8.51607758364098e-08", "common_name": "", "seq_length": 0, "type": "node", "uniprot_name": "Unknown", "children": [{"name": "", "display_label": "", "duplication": "N", "branch_length": "1.7264894667414957e-07", "common_name": "", "seq_length": 0, "type": "node", "uniprot_name": "Unknown", "children": [{"name": "UW13705", "display_label": "UW13705", "duplication": "N", "branch_length": "-3.4568722629080284e-07", "common_name": "UW13705", "seq_length": 0, "type": "leaf", "uniprot_name": "Unknown"}, {"name": "", "display_label": "", "duplication": "Y", "branch_length": "1.5844045708979237e-07", "common_name": "", "seq_length": 0, "type": "node", "uniprot_name": "Unknown", "children": [{"name": "", "display_label": "", "duplication": "Y", "branch_length": "0.0007067778548010722", "common_name": "", "seq_length": 0, "type": "node", "uniprot_name": "Unknown", "children": [{"name": "UW13796", "display_label": "UW13796", "duplication": "Y", "branch_length": "-9.044047082149766e-07", "common_name": "UW13796", "seq_length": 0, "type": "leaf", "uniprot_name": "Unknown"}, {"name": "", "display_label": "", "duplication": "N", "branch_length": "9.044047082149766e-07", "common_name": "", "seq_length": 0, "type": "node", "uniprot_name": "Unknown", "children": [{"name": "UW13791", "display_label": "UW13791", "duplication": "Y", "branch_length": "-8.744337441789362e-07", "common_name": "UW13791", "seq_length": 0, "type": "leaf", "uniprot_name": "Unknown"}, {"name": "UW13794", "display_label": "UW13794", "duplication": "N", "branch_length": "8.744337441789362e-07", "common_name": "UW13794", "seq_length": 0, "type": "leaf", "uniprot_name": "Unknown"}]}]}, {"name": "UW13790", "display_label": "UW13790", "duplication": "N", "branch_length": "0.00070640051343766", "common_name": "UW13790", "seq_length": 0, "type": "leaf", "uniprot_name": "Unknown"}]}]}, {"name": "UW13722", "display_label": "UW13722", "duplication": "N", "branch_length": "-1.7264894667414957e-07", "common_name": "UW13722", "seq_length": 0, "type": "leaf", "uniprot_name": "Unknown"}]}, {"name": "UW13749", "display_label": "UW13749", "duplication": "N", "branch_length": "-8.51607758364098e-08", "common_name": "UW13749", "seq_length": 0, "type": "leaf", "uniprot_name": "Unknown"}]}]}, {"name": "UW13753", "display_label": "UW13753", "duplication": "Y", "branch_length": "-6.298598758056031e-08", "common_name": "UW13753", "seq_length": 0, "type": "leaf", "uniprot_name": "Unknown"}]}, {"name": "", "display_label": "", "duplication": "N", "branch_length": "4.6522342615632276e-09", "common_name": "", "seq_length": 0, "type": "node", "uniprot_name": "Unknown", "children": [{"name": "UW13762", "display_label": "UW13762", "duplication": "N", "branch_length": "-3.1922947035800675e-08", "common_name": "UW13762", "seq_length": 0, "type": "leaf", "uniprot_name": "Unknown"}, {"name": "", "display_label": "", "duplication": "Y", "branch_length": "2.5930640161883226e-08", "common_name": "", "seq_length": 0, "type": "node", "uniprot_name": "Unknown", "children": [{"name": "UW13771", "display_label": "UW13771", "duplication": "Y", "branch_length": "-6.914200239135519e-09", "common_name": "UW13771", "seq_length": 0, "type": "leaf", "uniprot_name": "Unknown"}, {"name": "", "display_label": "", "duplication": "Y", "branch_length": "3.744657278169894e-09", "common_name": "", "seq_length": 0, "type": "node", "uniprot_name": "Unknown", "children": [{"name": "UW13699", "display_label": "UW13699", "duplication": "Y", "branch_length": "-3.6978001211265603e-09", "common_name": "UW13699", "seq_length": 0, "type": "leaf", "uniprot_name": "Unknown"}, {"name": "", "display_label": "", "duplication": "N", "branch_length": "2.00297506561022e-09", "common_name": "", "seq_length": 0, "type": "node", "uniprot_name": "Unknown", "children": [{"name": "UW13755", "display_label": "UW13755", "duplication": "N", "branch_length": "-2.00297506561022e-09", "common_name": "UW13755", "seq_length": 0, "type": "leaf", "uniprot_name": "Unknown"}, {"name": "", "display_label": "", "duplication": "Y", "branch_length": "1.1262848922123773e-09", "common_name": "", "seq_length": 0, "type": "node", "uniprot_name": "Unknown", "children": [{"name": "UW13748", "display_label": "UW13748", "duplication": "N", "branch_length": "-1.0520282080774116e-09", "common_name": "UW13748", "seq_length": 0, "type": "leaf", "uniprot_name": "Unknown"}, {"name": "", "display_label": "", "duplication": "Y", "branch_length": "6.206109996569065e-10", "common_name": "", "seq_length": 0, "type": "node", "uniprot_name": "Unknown", "children": [{"name": "UW13724", "display_label": "UW13724", "duplication": "N", "branch_length": "-5.272876991806175e-10", "common_name": "UW13724", "seq_length": 0, "type": "leaf", "uniprot_name": "Unknown"}, {"name": "", "display_label": "", "duplication": "N", "branch_length": "2.958028850316861e-10", "common_name": "", "seq_length": 0, "type": "node", "uniprot_name": "Unknown", "children": [{"name": "UW13776", "display_label": "UW13776", "duplication": "Y", "branch_length": "-2.893560176861641e-10", "common_name": "UW13776", "seq_length": 0, "type": "leaf", "uniprot_name": "Unknown"}, {"name": "", "display_label": "", "duplication": "N", "branch_length": "1.6485449992414102e-10", "common_name": "", "seq_length": 0, "type": "node", "uniprot_name": "Unknown", "children": [{"name": "UW13785", "display_label": "UW13785", "duplication": "N", "branch_length": "-1.60073379979744e-10", "common_name": "UW13785", "seq_length": 0, "type": "leaf", "uniprot_name": "Unknown"}, {"name": "", "display_label": "", "duplication": "Y", "branch_length": "9.38849524382071e-11", "common_name": "", "seq_length": 0, "type": "node", "uniprot_name": "Unknown", "children": [{"name": "UW13701", "display_label": "UW13701", "duplication": "Y", "branch_length": "-8.825123672204921e-11", "common_name": "UW13701", "seq_length": 0, "type": "leaf", "uniprot_name": "Unknown"}, {"name": "", "display_label": "", "duplication": "N", "branch_length": "5.147988808786204e-11", "common_name": "", "seq_length": 0, "type": "node", "uniprot_name": "Unknown", "children": [{"name": "UW13793", "display_label": "UW13793", "duplication": "N", "branch_length": "-5.147988808786204e-11", "common_name": "UW13793", "seq_length": 0, "type": "leaf", "uniprot_name": "Unknown"}, {"name": "", "display_label": "", "duplication": "Y", "branch_length": "4.071717168616616e-11", "common_name": "", "seq_length": 0, "type": "node", "uniprot_name": "Unknown", "children": [{"name": "UW13719", "display_label": "UW13719", "duplication": "Y", "branch_length": "-1.6144074602543815e-11", "common_name": "UW13719", "seq_length": 0, "type": "leaf", "uniprot_name": "Unknown"}, {"name": "", "display_label": "", "duplication": "Y", "branch_length": "1.2602577184953057e-11", "common_name": "", "seq_length": 0, "type": "node", "uniprot_name": "Unknown", "children": [{"name": "UW13721", "display_label": "UW13721", "duplication": "Y", "branch_length": "-5.902495695984597e-12", "common_name": "UW13721", "seq_length": 0, "type": "leaf", "uniprot_name": "Unknown"}, {"name": "", "display_label": "", "duplication": "Y", "branch_length": "4.204903488120096e-12", "common_name": "", "seq_length": 0, "type": "node", "uniprot_name": "Unknown", "children": [{"name": "UW13733", "display_label": "UW13733", "duplication": "N", "branch_length": "-3.3951844157290023e-12", "common_name": "UW13733", "seq_length": 0, "type": "leaf", "uniprot_name": "Unknown"}, {"name": "", "display_label": "", "duplication": "Y", "branch_length": "2.5502035057393133e-12", "common_name": "", "seq_length": 0, "type": "node", "uniprot_name": "Unknown", "children": [{"name": "UW13698", "display_label": "UW13698", "duplication": "Y", "branch_length": "-2.534942729969067e-12", "common_name": "UW13698", "seq_length": 0, "type": "leaf", "uniprot_name": "Unknown"}, {"name": "", "display_label": "", "duplication": "N", "branch_length": "2.534942729969067e-12", "common_name": "", "seq_length": 0, "type": "node", "uniprot_name": "Unknown", "children": [{"name": "UW13725", "display_label": "UW13725", "duplication": "N", "branch_length": "-2.466033187861218e-12", "common_name": "UW13725", "seq_length": 0, "type": "leaf", "uniprot_name": "Unknown"}, {"name": "UW13703", "display_label": "UW13703", "duplication": "N", "branch_length": "2.466033187861218e-12", "common_name": "UW13703", "seq_length": 0, "type": "leaf", "uniprot_name": "Unknown"}]}]}]}]}]}]}]}]}]}]}]}]}]}]}]}]}, {"name": "UW13757", "display_label": "UW13757", "duplication": "N", "branch_length": "-5.5603136608434085e-08", "common_name": "UW13757", "seq_length": 0, "type": "leaf", "uniprot_name": "Unknown"}]}]}]}]}]}]}]}]}, {"name": "", "display_label": "", "duplication": "N", "branch_length": "0.0014002296861227712", "common_name": "", "seq_length": 0, "type": "node", "uniprot_name": "Unknown", "children": [{"name": "UW13780", "display_label": "UW13780", "duplication": "Y", "branch_length": "-4.5556407239170465e-07", "common_name": "UW13780", "seq_length": 0, "type": "leaf", "uniprot_name": "Unknown"}, {"name": "", "display_label": "", "duplication": "N", "branch_length": "4.5556407239170465e-07", "common_name": "", "seq_length": 0, "type": "node", "uniprot_name": "Unknown", "children": [{"name": "UW13778", "display_label": "UW13778", "duplication": "N", "branch_length": "-8.961916178197469e-07", "common_name": "UW13778", "seq_length": 0, "type": "leaf", "uniprot_name": "Unknown"}, {"name": "UW13784", "display_label": "UW13784", "duplication": "N", "branch_length": "8.961916178197469e-07", "common_name": "UW13784", "seq_length": 0, "type": "leaf", "uniprot_name": "Unknown"}]}]}]}, {"name": "", "display_label": "", "duplication": "Y", "branch_length": "0.0005827320831649947", "common_name": "", "seq_length": 0, "type": "node", "uniprot_name": "Unknown", "children": [{"name": "UW13730", "display_label": "UW13730", "duplication": "N", "branch_length": "-1.8285100276937045e-06", "common_name": "UW13730", "seq_length": 0, "type": "leaf", "uniprot_name": "Unknown"}, {"name": "", "display_label": "", "duplication": "Y", "branch_length": "1.891873045637334e-06", "common_name": "", "seq_length": 0, "type": "node", "uniprot_name": "Unknown", "children": [{"name": "UW13738", "display_label": "UW13738", "duplication": "N", "branch_length": "-8.0703310607973e-07", "common_name": "UW13738", "seq_length": 0, "type": "leaf", "uniprot_name": "Unknown"}, {"name": "", "display_label": "", "duplication": "Y", "branch_length": "8.0703310607973e-07", "common_name": "", "seq_length": 0, "type": "node", "uniprot_name": "Unknown", "children": [{"name": "UW13728", "display_label": "UW13728", "duplication": "N", "branch_length": "-1.581784887916271e-06", "common_name": "UW13728", "seq_length": 0, "type": "leaf", "uniprot_name": "Unknown"}, {"name": "", "display_label": "", "duplication": "Y", "branch_length": "1.042921555294285e-06", "common_name": "", "seq_length": 0, "type": "node", "uniprot_name": "Unknown", "children": [{"name": "", "display_label": "", "duplication": "Y", "branch_length": "5.161929255627796e-07", "common_name": "", "seq_length": 0, "type": "node", "uniprot_name": "Unknown", "children": [{"name": "UW13758", "display_label": "UW13758", "duplication": "Y", "branch_length": "-1.465607742757468e-06", "common_name": "UW13758", "seq_length": 0, "type": "leaf", "uniprot_name": "Unknown"}, {"name": "", "display_label": "", "duplication": "Y", "branch_length": "1.4342156236310736e-06", "common_name": "", "seq_length": 0, "type": "node", "uniprot_name": "Unknown", "children": [{"name": "UW13731", "display_label": "UW13731", "duplication": "N", "branch_length": "-4.919864700793651e-07", "common_name": "UW13731", "seq_length": 0, "type": "leaf", "uniprot_name": "Unknown"}, {"name": "", "display_label": "", "duplication": "N", "branch_length": "4.919864700793651e-07", "common_name": "", "seq_length": 0, "type": "node", "uniprot_name": "Unknown", "children": [{"name": "UW13732", "display_label": "UW13732", "duplication": "Y", "branch_length": "-9.614267043723935e-07", "common_name": "UW13732", "seq_length": 0, "type": "leaf", "uniprot_name": "Unknown"}, {"name": "", "display_label": "", "duplication": "N", "branch_length": "9.614267043723935e-07", "common_name": "", "seq_length": 0, "type": "node", "uniprot_name": "Unknown", "children": [{"name": "UW13734", "display_label": "UW13734", "duplication": "N", "branch_length": "-1.3100400510976132e-06", "common_name": "UW13734", "seq_length": 0, "type": "leaf", "uniprot_name": "Unknown"}, {"name": "", "display_label": "", "duplication": "Y", "branch_length": "1.0581755023250397e-06", "common_name": "", "seq_length": 0, "type": "node", "uniprot_name": "Unknown", "children": [{"name": "UW13726", "display_label": "UW13726", "duplication": "Y", "branch_length": "-1.372010957924509e-06", "common_name": "UW13726", "seq_length": 0, "type": "leaf", "uniprot_name": "Unknown"}, {"name": "", "display_label": "", "duplication": "N", "branch_length": "0.0003564856579047719", "common_name": "", "seq_length": 0, "type": "node", "uniprot_name": "Unknown", "children": [{"name": "UW13729", "display_label": "UW13729", "duplication": "Y", "branch_length": "-0.0003513666643391189", "common_name": "UW13729", "seq_length": 0, "type": "leaf", "uniprot_name": "Unknown"}, {"name": "UW13773", "display_label": "UW13773", "duplication": "N", "branch_length": "0.0003513666643391189", "common_name": "UW13773", "seq_length": 0, "type": "leaf", "uniprot_name": "Unknown"}]}]}]}]}]}]}, {"name": "UW13782", "display_label": "UW13782", "duplication": "N", "branch_length": "0.0007067683926617683", "common_name": "UW13782", "seq_length": 0, "type": "leaf", "uniprot_name": "Unknown"}]}]}]}]}]}]}, {"name": "UW13735", "display_label": "UW13735", "duplication": "N", "branch_length": "0.015594319040636065", "common_name": "UW13735", "seq_length": 0, "type": "leaf", "uniprot_name": "Unknown"}]}, {"name": "", "display_label": "", "duplication": "N", "branch_length": "0.004700454615718095", "common_name": "", "seq_length": 0, "type": "node", "uniprot_name": "Unknown", "children": [{"name": "", "display_label": "", "duplication": "Y", "branch_length": "0.0025871836713626806", "common_name": "", "seq_length": 0, "type": "node", "uniprot_name": "Unknown", "children": [{"name": "", "display_label": "", "duplication": "Y", "branch_length": "0.0037071561435684016", "common_name": "", "seq_length": 0, "type": "node", "uniprot_name": "Unknown", "children": [{"name": "", "display_label": "", "duplication": "Y", "branch_length": "0.004056792685640533", "common_name": "", "seq_length": 0, "type": "node", "uniprot_name": "Unknown", "children": [{"name": "", "display_label": "", "duplication": "N", "branch_length": "0.00013029269932882914", "common_name": "", "seq_length": 0, "type": "node", "uniprot_name": "Unknown", "children": [{"name": "UW13800", "display_label": "UW13800", "duplication": "Y", "branch_length": "-0.0001606884027542283", "common_name": "UW13800", "seq_length": 0, "type": "leaf", "uniprot_name": "Unknown"}, {"name": "UW13801", "display_label": "UW13801", "duplication": "N", "branch_length": "0.0001606884027542283", "common_name": "UW13801", "seq_length": 0, "type": "leaf", "uniprot_name": "Unknown"}]}, {"name": "", "display_label": "", "duplication": "Y", "branch_length": "0.00022275631460946", "common_name": "", "seq_length": 0, "type": "node", "uniprot_name": "Unknown", "children": [{"name": "UW13799", "display_label": "UW13799", "duplication": "Y", "branch_length": "-7.738801195955603e-07", "common_name": "UW13799", "seq_length": 0, "type": "leaf", "uniprot_name": "Unknown"}, {"name": "", "display_label": "", "duplication": "N", "branch_length": "7.738801195955603e-07", "common_name": "", "seq_length": 0, "type": "node", "uniprot_name": "Unknown", "children": [{"name": "UW13760", "display_label": "UW13760", "duplication": "N", "branch_length": "-1.5273949728859685e-06", "common_name": "UW13760", "seq_length": 0, "type": "leaf", "uniprot_name": "Unknown"}, {"name": "UW13751", "display_label": "UW13751", "duplication": "Y", "branch_length": "0.0007062490008437587", "common_name": "UW13751", "seq_length": 0, "type": "leaf", "uniprot_name": "Unknown"}]}]}]}, {"name": "", "display_label": "", "duplication": "Y", "branch_length": "0.002319542708084197", "common_name": "", "seq_length": 0, "type": "node", "uniprot_name": "Unknown", "children": [{"name": "UW13792", "display_label": "UW13792", "duplication": "N", "branch_length": "0.003251978652586887", "common_name": "UW13792", "seq_length": 0, "type": "leaf", "uniprot_name": "Unknown"}, {"name": "UW13767", "display_label": "UW13767", "duplication": "Y", "branch_length": "0.0038301744591093564", "common_name": "UW13767", "seq_length": 0, "type": "leaf", "uniprot_name": "Unknown"}]}]}, {"name": "", "display_label": "", "duplication": "N", "branch_length": "0.0154561153851003", "common_name": "", "seq_length": 0, "type": "node", "uniprot_name": "Unknown", "children": [{"name": "UW13693", "display_label": "UW13693", "duplication": "Y", "branch_length": "-0.00012383889411524517", "common_name": "UW13693", "seq_length": 0, "type": "leaf", "uniprot_name": "Unknown"}, {"name": "UW13697", "display_label": "UW13697", "duplication": "N", "branch_length": "0.00012383889411524517", "common_name": "UW13697", "seq_length": 0, "type": "leaf", "uniprot_name": "Unknown"}]}]}, {"name": "", "display_label": "", "duplication": "Y", "branch_length": "0.006494403800520132", "common_name": "", "seq_length": 0, "type": "node", "uniprot_name": "Unknown", "children": [{"name": "", "display_label": "", "duplication": "N", "branch_length": "0.007741233650965018", "common_name": "", "seq_length": 0, "type": "node", "uniprot_name": "Unknown", "children": [{"name": "UW13713", "display_label": "UW13713", "duplication": "N", "branch_length": "0.001820858665641109", "common_name": "UW13713", "seq_length": 0, "type": "leaf", "uniprot_name": "Unknown"}, {"name": "UW13692", "display_label": "UW13692", "duplication": "N", "branch_length": "0.004880556273374995", "common_name": "UW13692", "seq_length": 0, "type": "leaf", "uniprot_name": "Unknown"}]}, {"name": "", "display_label": "", "duplication": "Y", "branch_length": "0.06938140807636328", "common_name": "", "seq_length": 0, "type": "node", "uniprot_name": "Unknown", "children": [{"name": "UW13777", "display_label": "UW13777", "duplication": "N", "branch_length": "0.0018319257585310634", "common_name": "UW13777", "seq_length": 0, "type": "leaf", "uniprot_name": "Unknown"}, {"name": "UW13691", "display_label": "UW13691", "duplication": "N", "branch_length": "0.0031255811402595346", "common_name": "UW13691", "seq_length": 0, "type": "leaf", "uniprot_name": "Unknown"}]}]}]}]}, {"name": "UW13723", "display_label": "UW13723", "duplication": "N", "branch_length": "0.0570120819525306", "common_name": "UW13723", "seq_length": 0, "type": "leaf", "uniprot_name": "Unknown"}]}, {"name": "UW13744", "display_label": "UW13744", "duplication": "N", "branch_length": "0.10609104834193203", "common_name": "UW13744", "seq_length": 0, "type": "leaf", "uniprot_name": "Unknown"}]}, {"name": "", "display_label": "", "duplication": "Y", "branch_length": "0.013140069961037277", "common_name": "", "seq_length": 0, "type": "node", "uniprot_name": "Unknown", "children": [{"name": "UW13774", "display_label": "UW13774", "duplication": "N", "branch_length": "0.05528083388255653", "common_name": "UW13774", "seq_length": 0, "type": "leaf", "uniprot_name": "Unknown"}, {"name": "UW13715", "display_label": "UW13715", "duplication": "Y", "branch_length": "0.07398052568985405", "common_name": "UW13715", "seq_length": 0, "type": "leaf", "uniprot_name": "Unknown"}]}]}, {"name": "", "display_label": "", "duplication": "Y", "branch_length": "0.014540908362230119", "common_name": "", "seq_length": 0, "type": "node", "uniprot_name": "Unknown", "children": [{"name": "", "display_label": "", "duplication": "Y", "branch_length": "0.00500797067822608", "common_name": "", "seq_length": 0, "type": "node", "uniprot_name": "Unknown", "children": [{"name": "UW13714", "display_label": "UW13714", "duplication": "N", "branch_length": "0.04830767150072943", "common_name": "UW13714", "seq_length": 0, "type": "leaf", "uniprot_name": "Unknown"}, {"name": "", "display_label": "", "duplication": "N", "branch_length": "0.10507948853970875", "common_name": "", "seq_length": 0, "type": "node", "uniprot_name": "Unknown", "children": [{"name": "UW13763", "display_label": "UW13763", "duplication": "N", "branch_length": "0.004358197347475932", "common_name": "UW13763", "seq_length": 0, "type": "leaf", "uniprot_name": "Unknown"}, {"name": "UW13781", "display_label": "UW13781", "duplication": "Y", "branch_length": "0.015866521029518202", "common_name": "UW13781", "seq_length": 0, "type": "leaf", "uniprot_name": "Unknown"}]}]}, {"name": "", "display_label": "", "duplication": "Y", "branch_length": "0.05931167937499519", "common_name": "", "seq_length": 0, "type": "node", "uniprot_name": "Unknown", "children": [{"name": "", "display_label": "", "duplication": "N", "branch_length": "0.011263112543799383", "common_name": "", "seq_length": 0, "type": "node", "uniprot_name": "Unknown", "children": [{"name": "", "display_label": "", "duplication": "N", "branch_length": "0.0013412275716489048", "common_name": "", "seq_length": 0, "type": "node", "uniprot_name": "Unknown", "children": [{"name": "UW13727", "display_label": "UW13727", "duplication": "N", "branch_length": "0.0003416454454895512", "common_name": "UW13727", "seq_length": 0, "type": "leaf", "uniprot_name": "Unknown"}, {"name": "", "display_label": "", "duplication": "N", "branch_length": "0.0003722919574170436", "common_name": "", "seq_length": 0, "type": "node", "uniprot_name": "Unknown", "children": [{"name": "", "display_label": "", "duplication": "Y", "branch_length": "0.000600757179161016", "common_name": "", "seq_length": 0, "type": "node", "uniprot_name": "Unknown", "children": [{"name": "UW13716", "display_label": "UW13716", "duplication": "N", "branch_length": "-0.00028475573585877244", "common_name": "UW13716", "seq_length": 0, "type": "leaf", "uniprot_name": "Unknown"}, {"name": "", "display_label": "", "duplication": "N", "branch_length": "0.00028396199436668356", "common_name": "", "seq_length": 0, "type": "node", "uniprot_name": "Unknown", "children": [{"name": "UW13696", "display_label": "UW13696", "duplication": "N", "branch_length": "0.0002322297608922478", "common_name": "UW13696", "seq_length": 0, "type": "leaf", "uniprot_name": "Unknown"}, {"name": "", "display_label": "", "duplication": "Y", "branch_length": "0.0001224289058730695", "common_name": "", "seq_length": 0, "type": "node", "uniprot_name": "Unknown", "children": [{"name": "UW13709", "display_label": "UW13709", "duplication": "N", "branch_length": "0.0012800628791944863", "common_name": "UW13709", "seq_length": 0, "type": "leaf", "uniprot_name": "Unknown"}, {"name": "", "display_label": "", "duplication": "N", "branch_length": "0.0015765789540102897", "common_name": "", "seq_length": 0, "type": "node", "uniprot_name": "Unknown", "children": [{"name": "UW13704", "display_label": "UW13704", "duplication": "Y", "branch_length": "-0.0001845233114460027", "common_name": "UW13704", "seq_length": 0, "type": "leaf", "uniprot_name": "Unknown"}, {"name": "", "display_label": "", "duplication": "N", "branch_length": "0.0001845233114460027", "common_name": "", "seq_length": 0, "type": "node", "uniprot_name": "Unknown", "children": [{"name": "UW13702", "display_label": "UW13702", "duplication": "Y", "branch_length": "-0.0003212131424618866", "common_name": "UW13702", "seq_length": 0, "type": "leaf", "uniprot_name": "Unknown"}, {"name": "UW13708", "display_label": "UW13708", "duplication": "Y", "branch_length": "0.0003212131424618866", "common_name": "UW13708", "seq_length": 0, "type": "leaf", "uniprot_name": "Unknown"}]}]}]}]}]}, {"name": "UW13750", "display_label": "UW13750", "duplication": "N", "branch_length": "0.00367364247726305", "common_name": "UW13750", "seq_length": 0, "type": "leaf", "uniprot_name": "Unknown"}]}]}, {"name": "UW13740", "display_label": "UW13740", "duplication": "N", "branch_length": "0.0072227758641731825", "common_name": "UW13740", "seq_length": 0, "type": "leaf", "uniprot_name": "Unknown"}]}, {"name": "", "display_label": "", "duplication": "N", "branch_length": "0.014807002314358084", "common_name": "", "seq_length": 0, "type": "node", "uniprot_name": "Unknown", "children": [{"name": "UW13754", "display_label": "UW13754", "duplication": "Y", "branch_length": "-0.0004063161672092974", "common_name": "UW13754", "seq_length": 0, "type": "leaf", "uniprot_name": "Unknown"}, {"name": "UW13759", "display_label": "UW13759", "duplication": "Y", "branch_length": "0.0011195829487405718", "common_name": "UW13759", "seq_length": 0, "type": "leaf", "uniprot_name": "Unknown"}]}]}]}]}, {"name": "UW13718", "display_label": "UW13718", "duplication": "Y", "branch_length": "0.13635965354949825", "common_name": "UW13718", "seq_length": 0, "type": "leaf", "uniprot_name": "Unknown"}]}, {"name": "", "display_label": "", "duplication": "N", "branch_length": "0.008445552027669587", "common_name": "", "seq_length": 0, "type": "node", "uniprot_name": "Unknown", "children": [{"name": "", "display_label": "", "duplication": "Y", "branch_length": "0.028413857007250742", "common_name": "", "seq_length": 0, "type": "node", "uniprot_name": "Unknown", "children": [{"name": "", "display_label": "", "duplication": "N", "branch_length": "0.0382767344512962", "common_name": "", "seq_length": 0, "type": "node", "uniprot_name": "Unknown", "children": [{"name": "UW13706", "display_label": "UW13706", "duplication": "Y", "branch_length": "0.02762702337954894", "common_name": "UW13706", "seq_length": 0, "type": "leaf", "uniprot_name": "Unknown"}, {"name": "UW13736", "display_label": "UW13736", "duplication": "Y", "branch_length": "0.07172032960201843", "common_name": "UW13736", "seq_length": 0, "type": "leaf", "uniprot_name": "Unknown"}]}, {"name": "", "display_label": "", "duplication": "Y", "branch_length": "0.0067417345321751955", "common_name": "", "seq_length": 0, "type": "node", "uniprot_name": "Unknown", "children": [{"name": "", "display_label": "", "duplication": "Y", "branch_length": "0.03548758794596425", "common_name": "", "seq_length": 0, "type": "node", "uniprot_name": "Unknown", "children": [{"name": "", "display_label": "", "duplication": "Y", "branch_length": "0.01987288899573625", "common_name": "", "seq_length": 0, "type": "node", "uniprot_name": "Unknown", "children": [{"name": "UW13769", "display_label": "UW13769", "duplication": "Y", "branch_length": "0.0323245635310423", "common_name": "UW13769", "seq_length": 0, "type": "leaf", "uniprot_name": "Unknown"}, {"name": "UW13772", "display_label": "UW13772", "duplication": "N", "branch_length": "0.04334728810393695", "common_name": "UW13772", "seq_length": 0, "type": "leaf", "uniprot_name": "Unknown"}]}, {"name": "UW13694", "display_label": "UW13694", "duplication": "N", "branch_length": "0.14179600767937361", "common_name": "UW13694", "seq_length": 0, "type": "leaf", "uniprot_name": "Unknown"}]}, {"name": "UW13764", "display_label": "UW13764", "duplication": "N", "branch_length": "0.109335885000918", "common_name": "UW13764", "seq_length": 0, "type": "leaf", "uniprot_name": "Unknown"}]}]}, {"name": "UW13787", "display_label": "UW13787", "duplication": "N", "branch_length": "0.6170568725561345", "common_name": "UW13787", "seq_length": 0, "type": "leaf", "uniprot_name": "Unknown"}]}]}
