# Supplementary material for: Comprehensive integrated NGS-based surveillance and contact-network modeling unravels transmission dynamics of vancomycin-resistant enterococci in a high-risk population within a tertiary care hospital
Source: PLoS One. 2020 Jun 24;15(6):e0235160. doi: 10.1371/journal.pone.0235160 (PMC7314025; doi:10.1371/journal.pone.0235160)
Supplement: S1 File — The folder includes all necessary files and documents to run the developed tool. (ZIP) [file pone.0235160.s004.zip › VRE-line-chart-master/vre.css]

g.patient {
    pointer-events: bounding-box;
    outline: none;    
}

g.patient:hover {
    outline: solid grey 1px;
}

rect.bg {
    opacity: 0;
}

text.station {
    font-size : 10px;
}

rect.station {
    stroke-width: 2px;
}
/*

rect.patient {
    stroke: none;
}

rect.patient_selected {
    stroke: 1px solid black;
}
*/
.TFtable{
    width:400px;
    border-collapse:collapse;
    font: sans-serif;
    margin-top:10px
}
.TFtable td{
    padding:7px; border:none;
    width: 50%;
}
.TFtable td:nth-child(odd){
    text-align: right;
}
.TFtable td:nth-child(even){
    text-align: left;
}
/* provide some minimal visual accomodation for IE8 and below */
.TFtable tr{
    background: #ffffff;
}
/*  Define the background color for all the ODD background rows  */
.TFtable tr:nth-child(odd){
    background: #dae5f4;
}
/*  Define the background color for all the EVEN background rows  */
.TFtable tr:nth-child(even){
    background: #ffffff;
}
