# Supplementary material for: Comprehensive integrated NGS-based surveillance and contact-network modeling unravels transmission dynamics of vancomycin-resistant enterococci in a high-risk population within a tertiary care hospital
Source: PLoS One. 2020 Jun 24;15(6):e0235160. doi: 10.1371/journal.pone.0235160 (PMC7314025; doi:10.1371/journal.pone.0235160)
Supplement: S1 File — The folder includes all necessary files and documents to run the developed tool. (ZIP) [file pone.0235160.s004.zip › VRE-line-chart-master/vre_line_chart.js]

var width = 1200,
    height = 800,
    offset_left = 300,
    offset_top = 10,
    offset_bottom = 10,
    offset_right = 100;

var time_scale = d3.scaleLinear().range([0, width-offset_right-offset_left]);

let ratio_stations_to_isolate_station = 2;
let ratio_isolate_station = 1.0;
let ratio_dist = 0.8;
let station_height,
    isolate_station_height,
    patient_height
    ;

let svg = d3.select('#content')
            .append('svg')
            .attr('width', width)
            .attr('height', height);

let new_data = [];

let station_color = d3.scaleOrdinal(d3.schemeCategory10);
let sequence_color = d3.scaleOrdinal(d3.schemeSet2);

let original_data;

let legend_entry_height = 20;
let legend_entry_width = 80;
let legend_entry_offset = 3;
let legend_offset_left = 10;
let legend_offset_top = 10;

let all_stations = [];

let sequence_labels = [];
let sequence_lines = [];
let cluster_labels = [];

let room_links = [];
let room_nodes = [];

let infofields = ['Patient', 'Station bei Isolatentnahme', 'Station', 'Zimmer', 'Bett'];


var q = d3.queue()
    .defer(d3.json, "tree.json")
    .defer(d3.tsv, "anon_data.tsv")
    .await( function(err, treeData, data){
      console.log(data)

          addTree(treeData);

          original_data = data;
          makeChartSequenceClusterBased(original_data);

     });
    
function makeChartSequenceClusterBased(data)
{
    let parseTime = d3.timeParse("%m/%d/%Y%H:%M:%S");

    let min_unixtime = 1e300;
    let max_unixtime = -1;

    let parseTimeLab = d3.timeParse("%m/%d/%y %I:%M %p");
    let unixFormat = d3.timeFormat("%s");

    let patients = {}
    data.forEach(function (d){
        d.date = parseTime(d['Datum']+d['Uhrzeit']);
        d.unixtime = +unixFormat(d.date);
        d.labtime = parseTimeLab(d.LaborEingang);
        d.lab_unixtime = +unixFormat(d.labtime);

        if (d.unixtime < min_unixtime)
            min_unixtime = d.unixtime;

        if (d.unixtime > max_unixtime)
            max_unixtime = d.unixtime;

        patients[d.Patient] = 0;

        if (d.Station == '')
            d.Station = 'unknown';

    });

    time_scale.domain([min_unixtime, max_unixtime]);


    /*data.sort( function(a,b) {
        return  d3.ascending(+a.Sequenztyp, +b.Sequenztyp) ||
                d3.ascending(+a.Clustertyp, +b.Clustertyp) ||
                d3.ascending(+a.Patient, +b.Patient) || 
                d3.ascending(a.unixtime, b.unixtime);
    });*/
    data.sort(function(a, b){
      return d3.ascending(leaf_nodes.indexOf(a['Isolat/Stamm']),leaf_nodes.indexOf(b['Isolat/Stamm'])) ||
                d3.ascending(+a.Patient, +b.Patient) || 
                d3.ascending(a.unixtime, b.unixtime);
    });

    let last_patient = -1;
    let patient_station_rects = [];
    let patient_isolate_station_rects = [];

    let patient_id = 0;
    let rect_id = -1;
    let patient_height = (height - offset_top - offset_bottom) / Object.keys(patients).length;
    let total_height = ( ratio_stations_to_isolate_station + ratio_isolate_station + ratio_dist);
    let station_height = ratio_stations_to_isolate_station / total_height * patient_height;
    let isolate_station_height = ratio_isolate_station / total_height * patient_height;
    let dist = ratio_dist / total_height * patient_height;

    let sequence_id = 0;
    let cluster_id = 0;
    let last_sequence = -1;
    let last_cluster = -1;
    let current_cluster_color;

    let patient_groups = [];

    let cluster_rects = [];

    data.forEach( function (d, i) {

        let patient = d.Patient;
        let sequence = d.Sequenztyp;
        let cluster = d.Clustertyp;

        if (last_sequence != sequence)
        {
            current_cluster_color = d3.hsl(d3.color(sequence_color(sequence_id))).brighter(0.4);
            sequence_id++;
            last_sequence = sequence;

            // find next sequence
            let block_end = i;
            let these_patients = {};
            do
            {
                these_patients[data[block_end].Patient] = 0;
                block_end++;
            }
            while (block_end < data.length && data[block_end].Sequenztyp == sequence);

            num_patients = Object.keys(these_patients).length;
            let this_label = {
                                text: sequence,
                                y : offset_top + (num_patients * patient_height) /2 
                                               + patient_id * patient_height
                                               + patient_height / 2.5,
                                x : offset_left-25,
                                color : current_cluster_color.darker(0.6).hex(),
                             };
            sequence_labels.push(this_label);

            let this_line = {
                                x : offset_left-25+3.5,
                                y1 : offset_top + patient_id * patient_height + patient_height / 5,
                                y2 : offset_top + (num_patients+patient_id) * patient_height - patient_height / 5,
                                color : current_cluster_color.darker(0.6).hex(),
                        };
            sequence_lines.push(this_line);
        }

        if (last_cluster != cluster)
        {
            let block_end = i;
            let these_patients = {};
            do
            {
                these_patients[data[block_end].Patient] = 0;
                block_end++;
            }
            while (block_end < data.length && data[block_end].Clustertyp == cluster);

            num_patients = Object.keys(these_patients).length;
            

            let this_cluster_color = current_cluster_color;

            cluster_rects.push({});
            cluster_rects[cluster_id].x = offset_left;
            cluster_rects[cluster_id].width = width - offset_right - offset_left;
            cluster_rects[cluster_id].y = patient_id * patient_height + offset_top;
            cluster_rects[cluster_id].height = num_patients * patient_height;
            cluster_rects[cluster_id].color = d3.color(this_cluster_color).hex();

            let this_label = {
                                text: cluster,
                                y : offset_top + (num_patients * patient_height)/2 
                                               + patient_id * patient_height
                                               + patient_height / 2.5,
                                x : offset_left - 5,
                                color : this_cluster_color.darker(0.6).hex()
                             };
            cluster_labels.push(this_label);
            //current_cluster_color = current_cluster_color.brighter(0.1);
            cluster_id++;
            last_cluster = cluster;
        }

        if (last_patient != patient)
        {

            let right = -1;
            let block_end = i;
            let lab_time = data[i].lab_unixtime;
            let this_isolate_station = -1;
            let this_Patient = data[i].Patient

            while( (data[block_end].Bewegungstyp != 'Entlassung') || 
                   ( (data[block_end].Bewegungstyp == 'Entlassung') && 
                     ( (block_end+1 < data.length) && (data[block_end+1].Patient == this_Patient ) )  
                   )
                 )
            {
                if ((data[block_end].unixtime <= lab_time) && (lab_time < data[block_end+1].unixtime ))
                    this_isolate_station = data[block_end].Station;

                block_end++;
            }

            //some times the isolate arrived at the lab after Entlassung
            if (this_isolate_station == -1)
                this_isolate_station = data[block_end-1].Station;


            patient_groups.push({   dx: offset_left, 
                                    dy: (patient_id) * patient_height + offset_top,
                                    width: width - offset_left - offset_right,
                                    height: patient_height,
                                    rects: [],
                                    patient: patient_id,
                                    isolate: d['Isolat/Stamm'],
                                    patient_str_id: d.Patient,
                                    type : 'g'
                                });

            rect_id = 0;

            patient_groups[patient_id].rects.push({});
            patient_groups[patient_id].rects[rect_id];
            patient_groups[patient_id].rects[rect_id].x = time_scale(d.unixtime);
            patient_groups[patient_id].rects[rect_id].width = time_scale(data[block_end].unixtime) - time_scale(data[i].unixtime);
            patient_groups[patient_id].rects[rect_id].y = station_height;
            patient_groups[patient_id].rects[rect_id].height = isolate_station_height;
            patient_groups[patient_id].rects[rect_id].station = this_isolate_station;
            patient_groups[patient_id].rects[rect_id].isolate_station = this_isolate_station;
            patient_groups[patient_id].rects[rect_id].color = station_color(this_isolate_station);
            patient_groups[patient_id].rects[rect_id].patient = patient_id;
            patient_groups[patient_id].rects[rect_id].patient_str_id = d.Patient;
            patient_groups[patient_id].rects[rect_id].isolate= d['Isolat/Stamm'];
            patient_groups[patient_id].rects[rect_id].labtime = d.labtime;

            if (all_stations.indexOf(d['Station bei Isolation']) == -1)
                all_stations.push(d['Station bei Isolation']);

            rect_id++;
            patient_id++;
            last_patient = patient;
        }
        if ( d.Bewegungstyp != 'Abw.Beginn' && d.Bewegungstyp != 'Entlassung' )
        {
            patient_groups[patient_id-1].rects.push({});
            patient_groups[patient_id-1].rects[rect_id].x = time_scale(d.unixtime);
            patient_groups[patient_id-1].rects[rect_id].width = time_scale(data[i+1].unixtime) - time_scale(d.unixtime);
            patient_groups[patient_id-1].rects[rect_id].y = 0;
            patient_groups[patient_id-1].rects[rect_id].height = station_height;
            patient_groups[patient_id-1].rects[rect_id].station = d.Station;
            patient_groups[patient_id-1].rects[rect_id].isolate_station = d['Station bei Isolation'];
            patient_groups[patient_id-1].rects[rect_id].color = station_color(d.Station);
            patient_groups[patient_id-1].rects[rect_id].patient_str_id = d.Patient;
            patient_groups[patient_id-1].rects[rect_id].patient = patient_id;
            patient_groups[patient_id-1].rects[rect_id].isolate = d['Isolat/Stamm'];
            patient_groups[patient_id-1].rects[rect_id].labtime = d.labtime;
            patient_groups[patient_id-1].rects[rect_id].room = d.Zimmer;
            patient_groups[patient_id-1].rects[rect_id].bed = d.Bett;
            patient_groups[patient_id-1].rects[rect_id].total_rect_id = room_nodes.length;
            patient_groups[patient_id-1].rects[rect_id].type = 'rect';

            patient_groups[patient_id-1].rects[rect_id].absolute_cx =   time_scale(d.unixtime) 
                                                                      + offset_left 
                                                                      + patient_groups[patient_id-1].rects[rect_id].width / 2.;
            patient_groups[patient_id-1].rects[rect_id].absolute_cy =   patient_groups[patient_id-1].dy 
                                                                      + station_height / 2;
            let this_room = {};
            this_room.absolute_cx = patient_groups[patient_id-1].rects[rect_id].absolute_cx;
            this_room.absolute_cy = patient_groups[patient_id-1].rects[rect_id].absolute_cy;
            this_room.room = patient_groups[patient_id-1].rects[rect_id].room;
            this_room.patient = patient_groups[patient_id-1].rects[rect_id].patient;
            this_room.type = 'line';

            room_nodes.push(this_room);

            if (all_stations.indexOf(d.Station) == -1)
                all_stations.push(d.Station);

            rect_id++;

        }

    });

    for(let room1=0;room1<room_nodes.length; room1++)
    {
        for(let room2=0;room2<room_nodes.length; room2++)
        {
            if (room1 != room2 && 
                //room_nodes[room1].patient != room_nodes[room2].patient && 
                room_nodes[room1].room == room_nodes[room2].room && 
                room_nodes[room1].room != '')
            {
                let dy1, dy2;
                if (room_nodes[room1].patient < room_nodes[room2].patient)
                {
                    dy1 = +station_height/2+0.5;
                    dy2 = -station_height/2-0.5;
                }
                else if (room_nodes[room1].patient > room_nodes[room2].patient)
                {
                    dy1 = -station_height/2-0.5;
                    dy2 = +station_height/2+0.5;
                }
                else
                {
                    dy1 = -station_height/2-0.5;
                    dy2 = -station_height/2-0.5;
                }
                    
                room_links.push({
                                    room : room_nodes[room1].room,
                                    x1 : room_nodes[room1].absolute_cx,
                                    y1 : room_nodes[room1].absolute_cy + dy1,
                                    x2 : room_nodes[room2].absolute_cx,
                                    y2 : room_nodes[room2].absolute_cy + dy2,
                                    source : room1,
                                    target : room2,
                                    type : 'line'
                               });
            }
        }
    }

    svg.selectAll("rect.sequence")
            .data(cluster_rects)
            .enter()
            .append("rect")
            .attr("fill", function(d) {return d.color; })
            .attr("opacity", 0.2)
            .attr("x", function(d) {
                return d.x;
            })
            .attr("y", function(d) {
                return d.y;
            })
            .attr("width", function (d) { return d.width; })
            .attr("height", function(d) { return d.height; })
    ;
    
    svg.selectAll("rect.clusters")
            .data(cluster_rects)
            .enter()
            .append("rect")
            .attr("fill", "none")
            .attr("stroke", function(d) {return d.color;})
            .attr("x", function(d) {
                return d.x;
            })
            .attr("y", function(d) {
                return d.y;
            })
            .attr("width", function (d) { return d.width; })
            .attr("height", function(d) { return d.height; })
    ;

    let g_patient = svg.selectAll("g.patient");

    g_patient
            .data(patient_groups)
            .enter()
            .append("g")
                .attr("class","patient")
                .attr("id",function (d) { return "patient_"+parseInt(d.patient); })
                .attr("transform",function (d) { return "translate(" +d.dx+","+d.dy+")"; })
            .append("rect")
                .attr("class","bg")
                .attr("x", 0)
                .attr("y", 0)
                .attr("width", function(d) {return d.width;})
                .attr("height", function(d) {return d.height;})
    ;

    svg.selectAll("g.patient")
       .selectAll("rect.patient")
            .data(function (d) {return d.rects;} )
            .enter()
            .append("rect")
                .attr("class","patient")
                .attr("x", function(d) {return d.x;})
                .attr("y", function(d) {return d.y;})
                .attr("width", function(d) {return d.width;})
                .attr("height", function(d) {return d.height;})
                .attr("fill", function(d) {return d.color;})
                .on("mouseover", mouseSelect)
                .on("mouseout", mouseUnselect)
    ; 

    svg.selectAll("line.roomLinks")
        .data(room_links)
        .enter()
        .append("line")
            .attr("class", "roomLinks")
            .attr("x1", function(d){ return d.x1; } )
            .attr("y1", function(d){ return d.y1; } )
            .attr("x2", function(d){ return d.x2; } )
            .attr("y2", function(d){ return d.y2; } )
            .attr("stroke", "none")
            .attr("stroke-width", 1)
    ;

    let station_data = [];

    all_stations.forEach(function (d) {
        station_data.push({station : d});
    });

    let station_groups = svg.selectAll("g.station")
        .data(station_data)
        .enter()
        .append("g")
            .attr("class","station")
            .attr("transform",function(d,i){
                return "translate(" + (width - offset_right + legend_offset_left) +
                                  "," + 
                                  (i * (legend_entry_height+legend_entry_offset) + legend_offset_top)+ ")";
            })
            .on("mouseover", mouseSelect)
            .on("mouseout", mouseUnselect); 
    ;

    station_groups
        .append("rect")
            .attr("class","station")
            .attr("width", legend_entry_width)
            .attr("height", legend_entry_height)
            .attr("fill", "white")
    ;

    station_groups
        .append("rect")
            .attr("class","station_bg")
            .attr("x", 2*legend_entry_width/3)
            .attr("width", legend_entry_width/3-1)
            .attr("height", legend_entry_height-2)
            .attr("y", 1)
            .attr("fill", function(d) { return station_color(d.station); })
    ;

    station_groups
        .append("text")
            .attr("class","station")
            .attr("y",legend_entry_height-legend_entry_height/4-1)
            .attr("x",5)
            .attr("font-size",legend_entry_height/2)
            .text(function(d) { return d.station; })
    ;

    svg.selectAll("text.cluster")
        .data(cluster_labels)
        .enter()
        .append("text")
            .attr("class","cluster")
            .attr("y",function(d){return d.y;})
            .attr("x",function(d){return d.x;})
            .attr("text-anchor",'end')
            .attr("font-size",legend_entry_height/2.5)
            .attr("fill", function(d){return d.color;})
            .text(function(d) { return d.text; })
    ;

    svg.selectAll("text.sequence")
        .data(sequence_labels)
        .enter()
        .append("text")
            .attr("class","sequence")
            .attr("y",function(d){return d.y;})
            .attr("x",function(d){return d.x;})
            .attr("text-anchor",'end')
            .attr("font-size",legend_entry_height/2.5)
            .attr("fill", function(d){return d.color;})
            .text(function(d) { return d.text; })
    ;

    svg.selectAll("line.sequence")
        .data(sequence_lines)
        .enter()
        .append("line")
            .attr("class","sequence")
            .attr("y1",function(d){return d.y1;})
            .attr("y2",function(d){return d.y2;})
            .attr("x1",function(d){return d.x;})
            .attr("x2",function(d){return d.x;})
            .attr("stroke", function(d){return d.color;})
            .attr("stroke-width", 1)
    ;
}

function mouseSelect(d,i)
{
    let this_station = d.station;
    svg.selectAll("rect.patient,rect.station")
        .filter(function(d) { return d.station === this_station; })
        .attr("stroke","black")
    ;

    let this_room = d.room;
    let this_patient = d.patient;
    let this_total_rect_id = d.total_rect_id;
    let x1 = d.absolute_cx;
    let y1 = d.absolute_cy;
    if ( (this_room != '') && (typeof(this_room)  != 'undefined') )
    {
        svg.selectAll("line.roomLinks")
            .filter(function (d) { return d.room == this_room && d.source == this_total_rect_id })
            .attr("stroke", "black")
        ;
    }

    let thisTime = d3.timeFormat("%d.%m.%Y %H:%M");

    d3.select("#patient").text(d.patient_str_id);
    d3.select("#isolat").text(d.isolate);
    d3.select("#labtime").text(thisTime(d.labtime));
    d3.select("#isolate_station").text(d.isolate_station);
    d3.select("#station").text(d.station);
    d3.select("#room").text(d.room);
    d3.select("#bed").text(d.bed);
}

// global variables for the tree (some used in line chart)
var treemap, tree_nodes, tree_g, tree_link, tree_node, leaf_nodes;

function addRootDistanceToChildren(internal_node){

  if (internal_node.children && internal_node.children.length > 0)
  {
    internal_node.children.forEach(c => {
      c.root_distance = internal_node.root_distance + parseFloat(c.branch_length);
      addRootDistanceToChildren(c);
    });
  }
}

function addTree(treeData)
{
   let tree_offset_left = 10;
   let tree_width = offset_left - tree_offset_left - 90;
   let tree_height = height - offset_top - offset_bottom;
   let tree_offset_top = offset_top;


   treeData.root_distance = 0;
   addRootDistanceToChildren(treeData);


  treemap = d3.cluster()
      .size([tree_height, tree_width]);

  tree_nodes = d3.hierarchy(treeData);

  tree_nodes = treemap(tree_nodes);
  let max_distance = d3.max(tree_nodes.descendants().slice(1).map(n => n.data.root_distance));
  let distScale = d3.scaleLinear().domain([0.0,max_distance]).range([0, tree_width]);

  leaf_nodes = tree_nodes.descendants().filter(n => (n.children === undefined));
  leaf_nodes.sort(function(a,b){
    return d3.ascending(a.x, b.x)
  });
  leaf_nodes = leaf_nodes.map(n => n.data.name);

  let leaf_height = (height - offset_top - offset_bottom) / leaf_nodes.length;
  tree_nodes.descendants().filter(n => (n.children === undefined)).forEach(n => {
    let x = leaf_nodes.indexOf(n.data.name);
    n.x = (x+0.5) * leaf_height;
  });

  tree_g = svg.append("g")
        .attr("transform",
              "translate(" + tree_offset_left + "," + tree_offset_left + ")");

  // add links s
  tree_link = tree_g.selectAll(".treelink")
      .data(tree_nodes.descendants().slice(1))
    .enter().append("path")
      .attr("class", "treelink")
      .attr("d", function(d) {
         return "M" + distScale(d.data.root_distance) + "," + d.x
           + " " + distScale(d.parent.data.root_distance) + "," +  d.x
           + " " + distScale(d.parent.data.root_distance) + "," + d.parent.x;
         });

  // adds links between the nodes and the labels
  tree_pointer_link = tree_g.selectAll(".pointerlink")
      .data( tree_nodes.descendants().filter(n => (n.children === undefined)) )
    .enter().append("line")
      .attr("class", "treepointerlink")
      .attr("x1", d => distScale(d.data.root_distance))
      .attr("x2", d => d.y)
      .attr("y1", d => d.x)
      .attr("y2", d => d.x)
  ;

  // each node as a group
  tree_node = tree_g.selectAll(".treenode")
      .data(tree_nodes.descendants())
    .enter().append("g")
      .attr("class", function(d) {
        return (d.children ? " treenode-internal" : " treenode-leaf"); })
      .attr("transform", function(d) {
        return "translate(" + d.y + "," + d.x + ")"; });

  // circle to the node
  tree_node.append("circle")
    .attr("r", 2);

  // text to the node
  tree_node.append("text")
    .attr("dx", "4")
    .attr("dy", leaf_height/2-1)
    .attr("font-size", leaf_height+1)
    .style("text-anchor", "left")
    .text(function(d) { return d.data.name; });

}

function mouseUnselect(d,i)
{
    let this_station = d.station;
    svg.selectAll("rect.patient,rect.station")
        .filter(function(d) { return d.station === this_station; })
        .attr("stroke","none");

    let this_room = d.room;
    let this_total_rect_id = d.total_rect_id;
    if ( (this_room != '') && (typeof(this_room)  != 'undefined') )
    {
        svg.selectAll("line.roomLinks")
            .filter(function (d) { return d.room == this_room && d.source == this_total_rect_id })
            .attr("stroke", "none")
        ;
    }

    d3.select("#patient").text("");
    d3.select("#isolat").text("");
    d3.select("#labtime").text("");
    d3.select("#isolate_station").text("");
    d3.select("#station").text("");
    d3.select("#room").text("");
    d3.select("#bed").text("");
}
